# Supplementary material for: Investigation of Spaceflight Induced Changes to Astronaut Microbiomes
Source: Front Microbiol. 2021 Jun 2;12:659179. doi: 10.3389/fmicb.2021.659179 (PMC8207296; doi:10.3389/fmicb.2021.659179)
Supplement: Supplementary file 1 [file Table_1.XLSX]

## Sheet: Sheet1
Supplemental Table S1. Average read and read distribution information for each sample type and body location.
Sample type	# samples	Avergae # of paired-end reads	Average # of LMAT reads	Average % of reads lost	Average % of bacterial reads	Average % of fungal reads	Average % of viral reads	Average % of human reads	# samples with <2M reads	% samples with <2M read	# amples with 2-5M reads	% samples with 2-5M reads	# samples with 5-10M reads	% samples with 5-10M reads	# samples with 10-20M reads	% samples with 10-20M readss	# samples with >20M reads	% samples with >20M reads
nostril	31	4.43459e+07	2.15149e+07	0.0266005	0.0473118	0.00138495	0.000480635	0.864945	2	0.0645161	2	0.0645161	0	0	11	0.354839	16	0.516129
mouth	31	4.6181e+07	1.86723e+07	0.13999	0.468961	2.77517e-05	5.82256e-05	0.478285	0	0	1	0.0322581	0	0	19	0.612903	11	0.354839
saliva	118	4.20704e+07	1.79461e+07	0.133264	0.734173	6.21248e-06	4.75601e-05	0.23525	0	0	0	0	4	0.0338983	86	0.728814	28	0.237288
ear	30	3.36886e+07	1.58817e+07	0.0567855	0.580765	0.00323988	0.00656751	0.335849	2	0.0666667	3	0.1	5	0.166667	10	0.333333	10	0.333333
skin_pool	31	2.79391e+07	9.41193e+06	0.324759	0.675277	0.00309399	0.000452527	0.274413	9	0.290323	2	0.0645161	5	0.16129	12	0.387097	3	0.0967742
crew_pos	3	6.47215e+06	3163720	0.0153282	0.938986	0.00489171	0.000302173	0.0010568	1	0.333333	2	0.666667	0	0	0	0	0	0
crew_neg	41	96006	11317	0.7464	0.214	0.0025	0.0001	0.6019	41	1	0	0	0	0	0	0	0	0
