# Supplementary material for: Investigation of Spaceflight Induced Changes to Astronaut Microbiomes
Source: Front Microbiol. 2021 Jun 2;12:659179. doi: 10.3389/fmicb.2021.659179 (PMC8207296; doi:10.3389/fmicb.2021.659179)
Supplement: Supplementary file 2 [file Table_2.XLSX]

## Sheet: Supplemental Table S1
Supplemental Table S2. Top 5 most abundant genera for each body location sampled. Genus proportions were calculated as the geometric mean of that genus across all samples from a body location. The genus’ prevalence was calculated as the proportion of samples in which that genus was detected.
Location	Genus	Proportion	Prevalence
Ear	Propionibacterium	0.8638	1
Ear	Staphylococcus	0.0658	1
Ear	Corynebacterium	0.0085	1
Ear	Malassezia	0.0035	1
Ear	Streptococcus	0.0009	1
Mouth	Streptococcus	0.2247	1
Mouth	Prevotella	0.1103	1
Mouth	Actinomyces	0.105	1
Mouth	Veillonella	0.0904	1
Mouth	Haemophilus	0.0703	1
Nostril	Corynebacterium	0.4348	1
Nostril	Staphylococcus	0.1315	1
Nostril	Propionibacterium	0.11	1
Nostril	Malassezia	0.013	1
Nostril	Peptoniphilus	0.0114	1
Saliva	Streptococcus	0.2	1
Saliva	Prevotella	0.1109	1
Saliva	Actinomyces	0.0943	1
Saliva	Haemophilus	0.0884	1
Saliva	Neisseria	0.0778	1
Skin	Propionibacterium	0.1725	1
Skin	Corynebacterium	0.0672	1
Skin	Staphylococcus	0.0621	1
Skin	Streptococcus	0.0032	1
Skin	Anaerococcus	0.0026	1
