# Supplementary material for: Investigation of Spaceflight Induced Changes to Astronaut Microbiomes
Source: Front Microbiol. 2021 Jun 2;12:659179. doi: 10.3389/fmicb.2021.659179 (PMC8207296; doi:10.3389/fmicb.2021.659179)
Supplement: Supplementary file 3 [file Table_3.XLSX]

## Sheet: Supplemental Table S2
Supplemental Table S3. Top 5 most abundant species for each body location sampled. Species proportions were calculated as the geometric mean of that species across all samples from a body location. The species’ prevalence was calculated as the proportion of samples in which that species was detected.
Location	Species	Proportion	Prevalence
Ear	Staphylococcus epidermidis	0.1844	1
Ear	Propionibacterium acnes	0.1707	1
Ear	Malassezia restricta	0.0433	1
Ear	Propionibacterium sp. KPL1844	0.0346	1
Ear	Propionibacterium granulosum	0.0165	1
Mouth	Haemophilus parainfluenzae	0.0771	1
Mouth	Rothia mucilaginosa	0.0718	1
Mouth	Actinomyces sp. ICM47	0.0484	1
Mouth	Streptococcus mitis	0.0344	1
Mouth	Veillonella sp. oral taxon 158	0.0238	1
Nostril	Staphylococcus epidermidis	0.049	1
Nostril	Corynebacterium accolens	0.0478	1
Nostril	Malassezia restricta	0.0376	1
Nostril	Corynebacterium sp. KPL1818	0.037	1
Nostril	Peptoniphilus rhinitidis	0.0308	1
Saliva	Haemophilus parainfluenzae	0.1266	1
Saliva	Rothia mucilaginosa	0.0994	1
Saliva	Veillonella sp. oral taxon 158	0.0413	1
Saliva	Porphyromonas sp. oral taxon 279	0.033	1
Saliva	Actinomyces sp. ICM47	0.0268	1
Skin	Corynebacterium sp. GD7	0.0481	1
Skin	Staphylococcus epidermidis	0.0212	1
Skin	Propionibacterium acnes	0.0178	1
Skin	Malassezia restricta	0.0073	1
Skin	Corynebacterium pseudogenitalium	0.0035	1
