# Supplementary material for: Investigation of Spaceflight Induced Changes to Astronaut Microbiomes
Source: Front Microbiol. 2021 Jun 2;12:659179. doi: 10.3389/fmicb.2021.659179 (PMC8207296; doi:10.3389/fmicb.2021.659179)
Supplement: Supplementary file 4 [file Table_4.XLSX]

## Sheet: Sheet1
Supplemental Table S4. Microbial genera identified as differentially abundant in the astronaut saliva samples. Comparisons were performed on each astronaut individually and samples were grouped by flight status. P values were adjusted using the Benjamini-Hochberg method and significant P values are shown in bold.
Genus	Crew 1	Crew 2	Crew 3	Crew 4
	P value	P value	P value	P value
Aeromonas	0.396	0.736	0.308	0.043
Alistipes	0.035	0.405	0.326	0.061
Alloprevotella	0.032	0.271	0.03	0.027
Anaerococcus	0.791	0.78	0.742	0.03
Anaeroglobus	0.386	0.821	0.237	0.045
Atopobium	0.034	0.774	0.171	0.052
Bacteroides	0.133	0.559	0.106	0.036
Barnesiella	0.094	0.524	0.089	0.032
Bifidobacterium	0.882	0.777	0.668	0.027
Blautia	0.414	0.558	0.162	0.02
Brochothrix	0.32	0.897	0.035	0.869
Budvicia	0.037	0.755	0.678	0.788
Butyrivibrio	0.639	0.723	0.145	0.04
Campylobacter	0.073	0.349	0.792	0.023
Candidatus Saccharimonas	0.197	0.606	0.665	0.047
Cellulomonas	0.04	0.806	0.075	0.694
Cellvibrio	0.037	0.689	0.466	0.753
Centipeda	0.504	0.469	0.059	0.016
Citrobacter	0.814	0.855	0.029	0.611
Clostridium	0.327	0.508	0.198	0.031
Collinsella	0.348	0.592	0.373	0.039
Coprococcus	0.667	0.842	0.788	0.03
Cryptobacterium	0.035	0.693	0.239	0.315
Cytophaga	0.072	0.471	0.421	0.038
Desulfobulbus	0.035	0.863	0.16	0.7
Desulfovibrio	0.356	0.705	0.036	0.075
Desulfurispirillum	0.772	0.817	0.025	0.73
Dialister	0.18	0.62	0.109	0.027
Dorea	0.418	0.653	0.063	0.031
Eggerthella	0.811	0.336	0.798	0.032
Entamoeba	0.131	0.504	0.488	0.026
Fretibacterium	0.461	0.814	0.062	0.05
Gardnerella	0.046	0.79	0.858	0.071
Gordonibacter	0.516	0.496	0.317	0.023
Haemophilus	0.216	0.93	0.981	0.016
Johnsonella	0.422	0.463	0.82	0.021
Jonquetella	0.669	0.761	0.655	0.017
Lachnoanaerobaculum	0.394	0.592	0.381	0.015
Lautropia	0.998	0.358	0.388	0.025
Leuconostoc	0.034	0.597	0.268	0.144
Maribacter	0.038	0.766	0.766	0.234
Microbacterium	0.038	0.736	0.112	0.345
Mitsuokella	0.421	0.6	0.662	0.017
Mogibacterium	0.985	0.305	0.224	0.043
Mycoplasma	0.034	0.433	0.295	0.091
Negativicoccus	0.037	0.528	0.285	0.144
Neisseria	0.837	0.489	0.042	0.015
Odoribacter	0.189	0.555	0.109	0.044
Olsenella	0.929	0.371	0.427	0.022
Parabacteroides	0.086	0.382	0.077	0.028
Pasteurella	0.124	0.553	0.822	0.015
Peptostreptococcus	0.038	0.526	0.252	0.166
Phocaeicola	0.034	0.584	0.536	0.043
Prevotella	0.554	0.578	0.153	0.027
Rikenella	0.119	0.671	0.232	0.048
Roseburia	0.18	0.564	0.115	0.027
Rothia	0.531	0.712	0.115	0.03
Selenomonas	0.51	0.408	0.075	0.016
Senegalemassilia	0.414	0.72	0.716	0.048
Simonsiella	0.044	0.483	0.111	0.883
Slackia	0.137	0.675	0.981	0.036
Stomatobaculum	0.991	0.878	0.192	0.036
Treponema	0.094	0.292	0.055	0.024
Ureaplasma	0.203	0.472	0.023	0.264
Variovorax	0.045	0.902	0.793	0.151
Waddlia	0.789	0.81	0.023	0.73
Yersinia	0.462	0.896	0.046	0.228
