# Supplementary material for: Investigation of Spaceflight Induced Changes to Astronaut Microbiomes
Source: Front Microbiol. 2021 Jun 2;12:659179. doi: 10.3389/fmicb.2021.659179 (PMC8207296; doi:10.3389/fmicb.2021.659179)
Supplement: Supplementary file 5 [file Table_5.XLSX]

## Sheet: Sheet1
Supplemental Table S5. Microbial species identified as differentially abundant in the astronaut saliva samples. Comparisons were performed on each astronaut individually and samples were grouped by flight status. P values were adjusted using the Benjamini-Hochberg method and significant P values are shown in bold.
Species	Crew 1	Crew 2	Crew 3	Crew 4
Actinobacillus ureae	0.042	0.352	0.453	0.561
Actinomyces cardiffensis	0.041	0.411	0.214	0.087
Actinomyces dentalis	0.859	0.58	0.207	0.023
Actinomyces georgiae	0.029	0.685	0.651	0.063
Actinomyces gerencseriae	0.043	0.616	0.431	0.344
Actinomyces graevenitzii	0.044	0.716	0.209	0.732
Actinomyces odontolyticus	0.037	0.339	0.726	0.771
Actinomyces sp. HPA0247	0.048	0.439	0.124	0.832
Actinomyces sp. ICM39	0.037	0.281	0.465	0.278
Actinomyces sp. ICM54	0.037	0.718	0.13	0.773
Actinomyces sp. oral taxon 172	0.039	0.408	0.191	0.324
Actinomyces sp. oral taxon 180	0.038	0.435	0.117	0.402
Actinomyces sp. oral taxon 181	0.062	0.599	0.159	0.028
Actinomyces sp. oral taxon 877	0.042	0.293	0.963	0.65
Actinomyces sp. ph3	0.038	0.451	0.207	0.028
Aggregatibacter actinomycetemcomitans	0.553	0.413	0.219	0.019
Aggregatibacter aphrophilus	0.206	0.279	0.149	0.047
Alistipes shahii	0.13	0.426	0.387	0.03
Alloprevotella rava	0.042	0.277	0.635	0.024
Alloprevotella tannerae	0.046	0.718	0.753	0.019
Anaerococcus sp. PH9	0.873	0.814	0.731	0.028
Anaeroglobus geminatus	0.528	0.892	0.238	0.037
Atopobium parvulum	0.136	0.772	0.355	0.023
Atopobium sp. ICM58	0.037	0.584	0.14	0.247
Atopobium sp. oral taxon 199	0.164	0.804	0.878	0.027
Bacteroides barnesiae	0.545	0.572	0.54	0.05
Bacteroides clarus	0.087	0.66	0.468	0.047
Bacteroides intestinalis	0.831	0.661	0.046	0.264
Bacteroides massiliensis	0.179	0.441	0.047	0.033
Bacteroides pyogenes	0.044	0.377	0.463	0.023
Bacteroides uniformis	0.111	0.476	0.05	0.182
Bacteroidetes bacterium oral taxon 272	0.213	0.504	0.234	0.044
Bacteroidetes oral taxon 274	0.403	0.594	0.077	0.021
Barnesiella viscericola	0.181	0.605	0.148	0.038
Bifidobacterium longum	0.883	0.712	0.429	0.027
Blautia wexlerae	0.564	0.786	0.772	0.041
butyrate-producing bacterium SS3/4	0.475	0.859	0.635	0.045
Butyrivibrio fibrisolvens	0.822	0.937	0.127	0.045
Campylobacter concisus	0.13	0.394	0.794	0.029
Campylobacter curvus	0.157	0.57	0.303	0.013
Campylobacter hominis	0.078	0.43	0.776	0.021
Campylobacter rectus	0.458	0.284	0.58	0.02
Campylobacter showae	0.052	0.29	0.981	0.044
Campylobacter sp. 10_1_50	0.058	0.469	0.969	0.029
Campylobacter ureolyticus	0.273	0.308	0.682	0.023
candidate division TM7 single-cell isolate TM7a	0.226	0.607	0.886	0.021
Candidatus Prevotella conceptionensis	0.413	0.622	0.558	0.012
Candidatus Saccharimonas aalborgensis	0.391	0.715	0.488	0.043
Cellvibrio japonicus	0.048	0.828	0.653	0.763
Centipeda periodontii	0.66	0.554	0.098	0.013
Clostridiales bacterium BV3C26	0.79	0.916	0.68	0.046
Clostridium clostridioforme	0.876	0.528	0.147	0.031
Corynebacterium diphtheriae plasmid pNG2	0.046	0.483	0.196	0.742
Corynebacterium jeikeium plasmid pB85766	0.045	0.344	0.174	0.112
Corynebacterium vitaeruminis	0.046	0.889	0.211	0.801
Cryptobacterium curtum	0.049	0.76	0.37	0.367
Desulfurispirillum indicum	0.811	0.838	0.048	0.756
Dialister invisus	0.288	0.695	0.096	0.029
Dialister micraerophilus	0.506	0.66	0.807	0.034
Eggerthella lenta	0.681	0.311	0.839	0.03
Entamoeba nuttalli	0.222	0.605	0.459	0.023
Enterococcus faecium plasmid pM7M2	0.959	0.497	0.438	0.041
Erysipelotrichaceae bacterium 6_1_45	0.857	0.775	0.668	0.03
Eubacterium infirmum	0.555	0.291	0.567	0.023
Eubacterium nodatum	0.288	0.672	0.757	0.024
Eubacterium plexicaudatum	0.044	0.827	0.327	0.44
Eubacterium rectale	0.413	0.933	0.219	0.037
Eubacterium sulci	0.413	0.327	0.252	0.029
Fusobacterium nucleatum plasmid pFN1	0.043	0.292	0.141	0.756
Fusobacterium nucleatum plasmid pPA52	0.043	0.289	0.135	0.744
Fusobacterium sp. CM21	0.219	0.765	0.431	0.014
Gordonibacter pamelaeae	0.597	0.59	0.35	0.023
Haemophilus ducreyi	0.616	0.941	0.201	0.024
Haemophilus influenzae	0.144	0.977	0.913	0.016
Haemophilus influenzae plasmid ICEhin1056	0.276	0.339	0.092	0.013
Haemophilus parainfluenzae	0.374	0.89	0.835	0.012
Haemophilus pittmaniae	0.346	0.845	0.608	0.012
Johnsonella ignava	0.623	0.584	0.701	0.019
Jonquetella anthropi	0.73	0.815	0.668	0.014
Kingella kingae	0.043	0.705	0.075	0.394
Lachnoanaerobaculum saburreum	0.516	0.642	0.309	0.012
Lachnospiraceae bacterium 7_1_58FAA	0.849	0.846	0.712	0.017
Lachnospiraceae bacterium oral taxon 082	0.419	0.624	0.264	0.028
Lachnospiraceae oral taxon 107	0.817	0.307	0.543	0.012
Lactobacillus iners	0.347	0.657	0.746	0.039
Lactobacillus plantarum plasmid pMD5057	0.975	0.66	0.192	0.038
Lactobacillus reuteri plasmid pLR581	0.076	0.67	0.123	0.033
Lautropia mirabilis	0.998	0.379	0.465	0.026
Leptotrichia buccalis	0.834	0.642	0.801	0.012
Leptotrichia hofstadii	0.79	0.736	0.538	0.015
Leptotrichia shahii	0.227	0.423	0.304	0.023
Leptotrichia sp. oral taxon 225	0.548	0.948	0.246	0.016
Leptotrichia sp. oral taxon 879	0.761	0.627	0.105	0.024
Leptotrichia trevisanii	0.31	0.758	0.774	0.013
Leptotrichia wadei	0.252	0.402	0.569	0.023
Leuconostoc sp. DORA_2	0.045	0.639	0.204	0.178
Mannheimia haemolytica	0.923	0.881	0.667	0.047
Megasphaera sp. UPII 135-E	0.044	0.874	0.74	0.028
Mitsuokella multacida	0.541	0.816	0.774	0.047
Mitsuokella sp. oral taxon 131	0.637	0.702	0.909	0.013
Mogibacterium sp. CM50	0.919	0.358	0.193	0.029
Mogibacterium timidum	0.849	0.56	0.923	0.033
Mycoplasma salivarium	0.044	0.826	0.885	0.107
Neisseria cinerea	0.405	0.279	0.186	0.012
Neisseria elongata	0.145	0.445	0.264	0.039
Neisseria flavescens	0.784	0.732	0.051	0.012
Neisseria gonorrhoeae	0.7	0.498	0.064	0.012
Neisseria lactamica	0.357	0.759	0.099	0.012
Neisseria macacae	0.549	0.844	0.096	0.033
Neisseria meningitidis	0.48	0.658	0.064	0.012
Neisseria mucosa	0.807	0.681	0.064	0.012
Neisseria polysaccharea	0.462	0.603	0.159	0.012
Neisseria sicca	0.745	0.246	0.121	0.012
Neisseria sp. GT4A_CT1	0.803	0.949	0.065	0.012
Neisseria sp. oral taxon 014	0.838	0.737	0.243	0.012
Neisseria sp. oral taxon 020	0.943	0.729	0.2	0.012
Neisseria subflava	0.955	0.738	0.064	0.012
Neisseria weaveri	0.862	0.97	0.15	0.012
Olsenella profusa	0.405	0.718	0.445	0.019
Olsenella sp. oral taxon 809	0.659	0.728	0.801	0.029
Olsenella uli	0.92	0.403	0.789	0.039
Oribacterium sp. oral taxon 078	0.763	0.838	0.943	0.026
Parabacteroides johnsonii	0.294	0.757	0.496	0.028
Pasteurella bettyae	0.18	0.781	0.969	0.012
Pasteurella multocida	0.478	0.638	0.118	0.029
Peptostreptococcaceae bacterium CM5	0.904	0.543	0.908	0.029
Peptostreptococcaceae bacterium OBRC8	0.276	0.686	0.389	0.028
Phocaeicola abscessus	0.048	0.655	0.528	0.037
Porphyromonas bennonis	0.099	0.69	0.244	0.034
Porphyromonas endodontalis	0.42	0.63	0.599	0.022
Porphyromonas gulae	0.335	0.385	0.864	0.024
Porphyromonas somerae	0.494	0.358	0.369	0.025
Prevotella albensis	0.879	0.447	0.428	0.034
Prevotella baroniae	0.523	0.297	0.106	0.034
Prevotella bergensis	0.421	0.391	0.123	0.025
Prevotella bivia	0.764	0.527	0.231	0.02
Prevotella buccae	0.652	0.552	0.137	0.017
Prevotella corporis	0.697	0.558	0.116	0.024
Prevotella dentalis	0.736	0.423	0.23	0.037
Prevotella denticola	0.858	0.677	0.974	0.028
Prevotella histicola	0.462	0.31	0.133	0.02
Prevotella intermedia	0.23	0.343	0.163	0.027
Prevotella loescheii	0.129	0.486	0.424	0.012
Prevotella maculosa	0.848	0.601	0.458	0.032
Prevotella marshii	0.319	0.688	0.207	0.012
Prevotella micans	0.608	0.593	0.053	0.031
Prevotella nigrescens	0.75	0.525	0.204	0.045
Prevotella oralis	0.455	0.598	0.244	0.029
Prevotella oris	0.872	0.949	0.237	0.02
Prevotella oulorum	0.95	0.708	0.797	0.012
Prevotella pleuritidis	0.07	0.563	0.053	0.023
Prevotella ruminicola	0.706	0.798	0.052	0.034
Prevotella saccharolytica	0.153	0.555	0.7	0.014
Prevotella salivae	0.77	0.804	0.166	0.03
Prevotella sp. AGR2160	0.086	0.402	0.232	0.033
Prevotella sp. BV3P1	0.973	0.661	0.985	0.048
Prevotella sp. C561	0.819	0.438	0.453	0.012
Prevotella sp. F0091	0.638	0.671	0.178	0.031
Prevotella sp. oral taxon 317	0.367	0.638	0.986	0.012
Prevotella sp. oral taxon 472	0.147	0.51	0.729	0.012
Prevotella sp. oral taxon 473	0.043	0.306	0.05	0.034
Prevotella veroralis	0.564	0.465	0.272	0.045
Rikenella microfusus	0.188	0.75	0.31	0.047
Roseburia intestinalis	0.204	0.607	0.119	0.019
Rothia aeria	0.791	0.629	0.507	0.013
Ruminococcus lactaris	0.661	0.346	0.115	0.03
Ruminococcus obeum	0.464	0.912	0.3	0.046
Selenomonas artemidis	0.915	0.878	0.087	0.016
Selenomonas bovis	0.438	0.758	0.792	0.048
Selenomonas flueggei	0.531	0.434	0.781	0.021
Selenomonas infelix	0.582	0.56	0.133	0.012
Selenomonas noxia	0.676	0.691	0.182	0.012
Selenomonas sp. CM52	0.31	0.391	0.069	0.012
Selenomonas sp. F0473	0.889	0.744	0.418	0.017
Selenomonas sp. FOBRC6	0.793	0.536	0.15	0.014
Selenomonas sp. FOBRC9	0.889	0.926	0.136	0.031
Selenomonas sp. oral taxon 137	0.698	0.88	0.1	0.019
Selenomonas sp. oral taxon 138	0.724	0.37	0.302	0.015
Selenomonas sp. oral taxon 149	0.717	0.453	0.255	0.024
Selenomonas sp. oral taxon 892	0.242	0.881	0.359	0.012
Selenomonas sputigena	0.232	0.4	0.082	0.012
Shuttleworthia satelles	0.414	0.592	0.892	0.033
Slackia exigua	0.358	0.71	0.897	0.037
Slackia sp. CM382	0.351	0.699	0.957	0.041
Stomatobaculum longum	0.987	0.882	0.231	0.03
Streptococcus australis	0.623	0.825	0.132	0.034
Streptococcus constellatus	0.664	0.737	0.564	0.038
Streptococcus equi	0.715	0.365	0.28	0.045
Streptococcus gordonii	0.05	0.658	0.344	0.792
Streptococcus lutetiensis	0.917	0.812	0.126	0.03
Streptococcus marimammalium	0.524	0.862	0.399	0.038
Streptococcus phage PH15	0.04	0.796	0.181	0.617
Streptococcus sp. OBRC6	0.511	0.823	0.716	0.038
Tannerella sp. 6_1_58FAA_CT1	0.208	0.605	0.514	0.044
Treponema lecithinolyticum	0.371	0.715	0.066	0.045
Treponema maltophilum	0.294	0.848	0.133	0.025
Treponema medium	0.184	0.308	0.092	0.027
Treponema pedis	0.679	0.622	0.171	0.012
Treponema socranskii	0.14	0.519	0.123	0.015
Treponema succinifaciens	0.804	0.616	0.735	0.025
Treponema vincentii	0.11	0.293	0.101	0.014
Ureaplasma urealyticum	0.357	0.513	0.048	0.281
Variovorax sp. CF313	0.05	0.947	0.702	0.29
Veillonella dispar	0.049	0.857	0.186	0.26
Veillonella sp. oral taxon 780	0.097	0.296	0.046	0.396
Waddlia chondrophila	0.793	0.846	0.047	0.744
