# Supplementary material for: Investigation of Spaceflight Induced Changes to Astronaut Microbiomes
Source: Front Microbiol. 2021 Jun 2;12:659179. doi: 10.3389/fmicb.2021.659179 (PMC8207296; doi:10.3389/fmicb.2021.659179)
Supplement: Supplementary file 6 [file Table_6.XLSX]

## Sheet: Sheet1
Supplemental Table S6. P-values of CARD antimicrobial resistant gene markers that were showed significant changes in all four astronauts.
	s1	s2	s3	s4
ARO_3000168 | tet(D)	2.89634e-06	1.21986e-05	0.0356986	0.0130352
ARO_3000498 | ErmF	2.80388e-08	0.00875347	0.00251893	5.90088e-05
ARO_3000596 | ErmX	2.47859e-05	1.21986e-05	0.00219452	0.00088926
ARO_3003359 | Streptomyces	0.000112913	0.00333644	0.00703749	1.14192e-06
