# Supplementary material for: Investigation of Spaceflight Induced Changes to Astronaut Microbiomes
Source: Front Microbiol. 2021 Jun 2;12:659179. doi: 10.3389/fmicb.2021.659179 (PMC8207296; doi:10.3389/fmicb.2021.659179)
Supplement: Supplementary file 7 [file Table_7.XLSX]

## Sheet: Sheet1
Supplemental Table S7. Virulence Factor database pathogens detected by the Axiom Microbiome Array. Species are separated by body location and the prevalence of each species was calculated for pre-, during-, and post-flight. Significance testing between proportional were calculated using the prop.test function in R, and all P values were adjusted using the Benjamini-Hochberg method.
Bacteria Detected	Pre-flight			During-flight			Post-flight			P value	Q value
	Number Samples	Pre-flight samples	Prevalence	Number Samples	Number of hits	Prevalence	Number Samples	Number of hits	Prevalence
SKIN
Corynebacterium diphtheriae	7	4	0.571429	12	5	0.416667	12	4	0.333333	0.5975	0.701413
Corynebacterium jeikeium	7	0	0	12	2	0.166667	12	1	0.0833333	0.4854	0.641864
Escherichia coli	7	1	0.142857	12	2	0.166667	12	4	0.333333	0.5196	0.641864
Neisseria gonorrhoeae	7	0	0	12	1	0.0833333	12	0	0	0.4413	0.641864
Staphylococcus aureus	7	0	0	12	2	0.166667	12	1	0.0833333	0.4854	0.641864
Staphylococcus epidermidis	7	1	0.142857	12	1	0.0833333	12	4	0.333333	0.2792	0.641864
EAR
Corynebacterium diphtheriae	6	2	0.333333	12	3	0.25	12	4	0.333333	0.8878	0.9034
Escherichia coli	6	0	0	12	3	0.25	12	4	0.333333	0.2843	0.641864
Staphylococcus aureus	6	0	0	12	2	0.166667	12	1	0.0833333	0.523	0.641864
Staphylococcus epidermidis	6	5	0.833333	12	8	0.666667	12	11	0.916667	0.3018	0.641864
SALIVA
Escherichia coli	26	0	0	47	1	0.0212766	48	0	0	0.4521	0.641864
Haemophilus influenzae	26	10	0.384615	47	44	0.93617	48	25	0.520833	6.18e-07	1.6686e-05
Neisseria gonorrhoeae	26	13	0.5	47	25	0.531915	48	14	0.291667	0.04372	0.29511
Streptococcus pneumoniae	26	17	0.653846	47	16	0.340426	48	12	0.25	0.002357	0.0318195
Streptococcus sanguinis	26	13	0.5	47	15	0.319149	48	24	0.5	0.1469	0.641864
MOUTH
Corynebacterium diphtheriae	7	1	0.142857	12	2	0.166667	12	0	0	0.3453	0.641864
Haemophilus influenzae	7	4	0.571429	12	11	0.916667	12	9	0.75	0.2144	0.641864
Neisseria gonorrhoeae	7	3	0.428571	12	5	0.416667	12	4	0.333333	0.8864	0.9034
Staphylococcus epidermidis	7	0	0	12	1	0.0833333	12	0	0	0.4413	0.641864
Streptococcus pneumoniae	7	3	0.428571	12	5	0.416667	12	3	0.25	0.6241	0.702113
Streptococcus sanguinis	7	4	0.571429	12	2	0.166667	12	5	0.416667	0.1746	0.641864
NOSTRIL
Corynebacterium diphtheriae	7	2	0.285714	12	3	0.25	12	4	0.333333	0.9034	0.9034
Escherichia coli	7	0	0	12	1	0.0833333	12	2	0.166667	0.4854	0.641864
Klebsiella pneumoniae	7	2	0.285714	12	0	0	12	0	0	0.0256	0.2304
Staphylococcus epidermidis	7	6	0.857143	12	11	0.916667	12	8	0.666667	0.2792	0.641864
Staphylococcus saprophyticus	7	0	0	12	1	0.0833333	12	0	0	0.4471	0.641864
Staphylococcus aureus	7	2	0.285714	12	2	0.166667	12	0	0	0.09841	0.531414
0.5975
0.4854
0.5196
0.4413
0.4854
0.2792
0.8878
0.2843
0.523
0.3018
0.4521
6.18e-07
0.04372
0.002357
0.1469
0.3453
0.2144
0.8864
0.4413
0.6241
0.1746
0.9034
0.4854
0.0256
0.2792
0.4471
0.09841
