# Supplementary material for: Investigation of Spaceflight Induced Changes to Astronaut Microbiomes
Source: Front Microbiol. 2021 Jun 2;12:659179. doi: 10.3389/fmicb.2021.659179 (PMC8207296; doi:10.3389/fmicb.2021.659179)
Supplement: Supplementary file 9 [file Data_Sheet_2.CSV]

Data Set S1. Metadata and LMAT taxonomic classification results for astronaut and control samples. The first eight columns contain the sample metadata including sample name, type, body location, etc. All additional columns represent detected species and contain the number of reads identified in each sample.
Sample	Sample location	Type	Control type	Flight status	Astronaut ID	Flight day code	Sample collection point	Total number of reads	Bacteroides pectinophilus	Cellvibrio gilvus	Clostridium bartlettii	Clostridium bifermentans	Clostridium glycolicum	Clostridium hiranonis	Clostridium innocuum	Clostridium mangenotii	Clostridium ramosum	Clostridium sordellii	Clostridium spiroforme	Clostridium stercorarium	Clostridium sticklandii	Eubacterium biforme	Eubacterium cylindroides	Eubacterium dolichum	Eubacterium infirmum	Eubacterium nodatum	Eubacterium sulci	Eubacterium yurii	Ruminococcus gnavus	Ruminococcus obeum	Ruminococcus torques	Scytonema hofmanni UTEX 2349	Streptococcus pleomorphus	Acanthamoeba castellanii	Acanthamoeba polyphaga mimivirus	Acaricomes phytoseiuli	Acaryochloris marina	Acaryochloris sp. CCMEE 5410	Acetivibrio cellulolyticus	Acetobacter aceti	Acetobacter nitrogenifigens	Acetobacter pasteurianus	Acetobacter pomorum	Acetobacter tropicalis	Acetobacteraceae bacterium AT-5844	Acetobacterium dehalogenans	Acetobacterium woodii	Acetohalobium arabaticum	Acetonema longum
S1_FD60_Ear	ear	astronaut	NA	during	s1	FD60	3	39287	0	0	0	0	0	0	0	0	0	0	0	0	0	0	0	0	0	0	2	0	0	1	0	0	0	0	0	0	0	0	0	0	0	0	0	0	0	0	0	0	0
S1_FD60_Mouth	mouth	astronaut	NA	during	s1	FD60	3	840511	0	0	37	0	0	0	0	0	0	1	0	0	0	0	5	0	162	4	4965	0	0	0	2	0	0	0	0	0	0	0	0	0	0	0	0	0	0	0	3	0	0
S1_FD60_Nostril	nostril	astronaut	NA	during	s1	FD60	3	15110	0	0	0	0	0	0	0	0	0	0	0	0	0	0	8	0	0	0	0	0	0	0	0	0	0	0	0	0	0	0	0	0	0	0	0	0	0	0	0	0	0
S1_FD60_Pool	skin	astronaut	NA	during	s1	FD60	3	224014	6	0	10	0	1	0	0	0	0	0	0	0	0	529	11	0	2	0	35	0	8	49	539	0	0	0	0	0	0	0	0	0	0	1	0	0	0	0	0	0	0
S1_FD60_Saliva_D1	saliva	astronaut	NA	during	s1	FD60	3	11871215	0	1	214	0	0	1	2	3	2	1	0	0	2	13	18	1	2514	111	76496	4	3	4	4	0	1	0	2	0	0	0	0	0	0	0	0	0	0	0	0	0	1
S1_FD60_Saliva_D3	saliva	astronaut	NA	during	s1	FD60	3	4310043	0	0	76	2	1	2	1	1	1	3	0	0	1	3	9	0	1396	57	39391	2	3	8	9	0	4	0	0	0	0	0	0	0	0	0	0	0	0	0	2	0	0
S1_FD60_Saliva_D5	saliva	astronaut	NA	during	s1	FD60	3	6308118	0	0	164	0	0	1	1	2	3	2	0	0	2	5	14	0	1378	60	43997	1	3	1	2	0	5	0	0	0	0	0	0	0	0	0	0	0	0	0	3	0	0
S1_FD60_Saliva_D7	saliva	astronaut	NA	during	s1	FD60	3	6858592	0	0	131	0	1	0	4	1	1	4	0	0	2	11	9	1	1799	71	55455	3	2	21	14	0	1	0	0	0	0	0	0	0	0	0	0	0	0	0	3	0	0
S1_FD97_Ear	ear	astronaut	NA	during	s1	FD97	4	211725	0	0	0	0	0	0	0	0	0	0	0	0	0	0	7	0	0	0	2	0	1	17	13	0	0	0	0	0	0	0	0	0	0	0	0	0	0	0	0	0	0
S1_FD97_Mouth	mouth	astronaut	NA	during	s1	FD97	4	1946509	0	0	48	0	0	1	1	0	1	1	0	0	0	3	14	0	425	27	11864	0	0	3	5	0	0	0	0	0	0	0	3	0	0	0	0	0	0	0	2	0	1
S1_FD97_Nostril	nostril	astronaut	NA	during	s1	FD97	4	14875	0	0	0	0	0	0	0	0	0	0	0	0	0	0	2	0	0	0	0	0	0	0	0	0	0	0	0	0	0	0	0	0	0	0	0	0	0	0	0	0	0
S1_FD97_Pool	skin	astronaut	NA	during	s1	FD97	4	80094	0	0	1	0	0	0	0	0	0	0	0	0	0	1	0	0	1	1	7	0	0	5	1	0	0	2	0	0	0	0	0	0	0	0	0	0	1	0	0	0	0
S1_FD97_Saliva_D1	saliva	astronaut	NA	during	s1	FD97	4	4330914	0	1	61	0	0	1	1	0	0	2	0	0	1	2	11	0	810	25	24116	1	0	7	5	0	1	0	0	0	0	0	1	0	0	0	0	0	0	0	3	0	1
S1_FD97_Saliva_D3	saliva	astronaut	NA	during	s1	FD97	4	5300940	0	0	87	1	1	4	1	1	1	0	0	0	3	4	10	2	1980	61	63197	3	2	5	4	0	0	0	0	0	0	0	2	0	0	0	0	0	0	0	1	0	0
S1_FD97_Saliva_D5	saliva	astronaut	NA	during	s1	FD97	4	8141748	0	0	173	1	1	2	11	4	0	0	0	0	3	2	9	1	1777	92	51285	3	1	13	12	0	7	0	0	1	0	0	6	0	0	0	0	0	0	0	2	0	0
S1_FD97_Saliva_D7	saliva	astronaut	NA	during	s1	FD97	4	7255040	0	1	145	0	1	0	1	3	2	1	0	0	2	1	8	0	1097	49	35547	1	0	4	7	0	1	0	0	0	0	0	0	0	0	0	0	0	0	0	2	0	1
S1_L180_Ear	ear	astronaut	NA	pre	s1	L-180	1	213591	0	1	1	0	0	0	0	0	0	0	0	0	0	0	0	0	0	0	102	0	0	0	0	0	0	0	0	0	0	0	0	0	0	1	0	0	0	0	0	0	0
S1_L180_Mouth	mouth	astronaut	NA	pre	s1	L-180	1	2295921	0	2	92	0	0	0	0	0	0	0	2	0	0	2	20	0	438	16	13671	4	1	1	4	0	3	0	0	0	0	0	0	0	0	0	0	0	0	0	2	0	0
S1_L180_Nostril	nostril	astronaut	NA	pre	s1	L-180	1	43581	0	0	0	0	0	0	0	0	0	0	0	0	0	0	43	0	1	1	0	0	0	0	0	0	0	0	0	0	0	0	0	0	0	0	0	0	0	0	0	0	0
S1_L180_Pool	skin	astronaut	NA	pre	s1	L-180	1	321060	0	0	5	1	0	0	0	0	0	0	0	0	0	0	0	0	58	1	640	0	0	0	0	23	0	11	0	0	0	1	0	0	1	0	0	0	30	0	3	0	0
S1_L180_Saliva_D1	saliva	astronaut	NA	pre	s1	L-180	1	5859911	0	5	251	3	1	1	1	2	1	1	1	0	0	4	6	0	2086	61	74495	35	2	12	5	0	1	0	0	0	0	0	3	0	0	0	0	0	0	0	0	0	2
S1_L180_Saliva_D3	saliva	astronaut	NA	pre	s1	L-180	1	5414688	0	5	428	1	1	3	0	0	0	1	1	0	0	6	9	0	899	36	26565	4	0	6	6	0	3	0	0	1	0	0	0	0	0	0	0	0	0	0	1	0	1
S1_L180_Saliva_D5	saliva	astronaut	NA	pre	s1	L-180	1	3673303	0	1	195	0	0	0	1	1	0	0	0	0	2	1	7	0	1245	28	45108	1	1	2	1	0	0	0	0	0	0	0	2	0	0	0	0	0	0	0	1	0	0
S1_L180_Saliva_D7	saliva	astronaut	NA	pre	s1	L-180	1	6604690	0	4	285	0	1	1	1	2	1	0	0	0	1	7	9	1	1824	44	61085	4	0	4	0	0	7	0	0	0	0	0	1	0	0	0	0	0	0	0	1	0	0
S1_L90_Ear	ear	astronaut	NA	pre	s1	L-90	2	327903	0	0	0	0	0	0	0	0	0	1	0	0	0	0	2	0	0	0	44	1	0	0	0	1	0	0	0	0	0	0	0	0	0	0	0	0	0	0	0	0	0
S1_L90_Mouth	mouth	astronaut	NA	pre	s1	L-90	2	2448352	1	0	85	0	1	0	0	1	1	1	0	0	0	1	23	1	635	28	19612	9	0	3	3	0	0	0	0	0	0	0	0	0	0	0	0	0	0	0	1	0	0
S1_L90_Nostril	nostril	astronaut	NA	pre	s1	L-90	2	108649	0	0	1	0	0	3	0	0	0	0	0	0	0	1	26	0	0	2	1	0	0	1	0	0	0	0	0	0	0	0	0	0	0	0	0	0	0	0	0	0	0
S1_L90_Pool	skin	astronaut	NA	pre	s1	L-90	2	269577	0	0	2	0	0	1	0	0	0	1	1	0	0	0	1	0	3	4	44	2	1	1	2	1	0	0	0	0	0	0	0	0	0	1	0	0	0	0	0	0	0
S1_L90_Saliva_D1	saliva	astronaut	NA	pre	s1	L-90	2	4600316	0	0	196	2	1	1	1	1	0	2	0	0	3	4	11	0	822	45	24059	7	1	3	2	0	2	0	0	0	0	0	0	0	0	0	0	0	0	0	2	0	0
S1_L90_Saliva_D3	saliva	astronaut	NA	pre	s1	L-90	2	5986297	0	2	255	4	2	1	0	2	3	3	1	0	2	3	7	0	3062	136	100084	15	1	1	0	0	1	0	0	0	0	0	3	0	0	0	0	0	0	0	4	0	0
S1_L90_Saliva_D5	saliva	astronaut	NA	pre	s1	L-90	2	6716386	0	2	241	1	0	0	0	0	1	3	1	0	1	2	8	0	841	43	27662	14	0	4	1	0	0	0	0	0	0	0	1	0	0	0	0	0	0	0	0	0	3
S1_L90_Saliva_D7	saliva	astronaut	NA	pre	s1	L-90	2	4493288	0	2	139	1	2	0	0	0	0	2	0	0	0	4	5	0	739	53	21448	13	1	2	2	0	2	0	0	0	0	0	0	0	0	0	0	0	0	0	0	0	0
S1_R0_1_Ear	ear	astronaut	NA	post	s1	R+0/1	6	317140	0	0	1	0	0	0	0	0	0	0	0	0	0	0	2	0	0	0	0	0	0	0	0	0	0	0	0	0	0	0	0	0	0	0	0	0	0	0	0	0	0
S1_R0_1_Mouth	mouth	astronaut	NA	post	s1	R+0/1	6	4671381	0	1	210	1	1	5	0	0	1	0	0	0	0	0	10	0	314	10	7328	0	0	7	7	0	2	0	0	1	0	0	0	0	0	0	0	0	0	0	7	0	0
S1_R0_1_Nostril	nostril	astronaut	NA	post	s1	R+0/1	6	16821	0	0	0	0	0	0	0	0	0	0	0	0	0	0	2	0	0	1	0	0	0	0	0	0	0	0	0	0	0	0	0	0	0	0	0	0	0	0	0	0	0
S1_R0_1_Pool	skin	astronaut	NA	post	s1	R+0/1	6	4947	0	0	0	0	0	0	0	0	0	0	0	0	0	0	0	0	0	0	2	0	0	0	1	0	0	0	0	0	0	0	0	0	0	0	0	0	0	0	0	0	0
S1_R0_1_Saliva_D1	saliva	astronaut	NA	post	s1	R+0/1	6	13186101	0	2	455	0	1	1	0	3	0	0	0	0	4	1	3	1	451	12	9455	1	1	1	3	0	1	0	0	0	0	0	0	0	0	0	0	0	0	0	3	0	1
S1_R0_1_Saliva_D3	saliva	astronaut	NA	post	s1	R+0/1	6	7650155	0	1	287	0	0	0	0	2	1	0	0	0	1	0	3	1	373	14	10298	0	0	3	2	0	2	0	1	1	0	0	1	0	0	0	0	0	0	0	1	0	0
S1_R0_1_Saliva_D5	saliva	astronaut	NA	post	s1	R+0/1	6	9168075	0	1	453	0	0	3	0	3	5	0	1	0	0	0	4	0	1052	40	32898	2	4	2	7	0	4	0	0	0	0	0	1	0	0	0	0	0	0	0	3	0	2
S1_R0_1_Saliva_D7	saliva	astronaut	NA	post	s1	R+0/1	6	4024790	0	1	159	0	0	0	0	0	0	1	0	0	0	0	7	0	412	6	13217	1	2	0	1	0	0	0	0	0	0	0	0	0	0	0	0	0	0	0	1	0	0
S1_R180_Ear	ear	astronaut	NA	post	s1	R+180	8	450067	0	0	0	0	0	23	0	0	0	0	0	0	0	0	2	0	0	0	0	0	0	0	0	0	0	0	0	0	0	0	0	0	0	0	0	0	4	0	0	0	0
S1_R180_Mouth	mouth	astronaut	NA	post	s1	R+180	8	3547007	0	0	60	0	1	0	0	0	0	0	0	0	0	2	62	0	191	19	5656	4	2	2	1	0	0	0	0	0	0	0	0	0	0	0	0	0	0	0	1	0	0
S1_R180_Nostril	nostril	astronaut	NA	post	s1	R+180	8	459485	0	0	0	0	0	4	0	0	0	0	0	0	0	0	5	0	1	2	3	5	0	5	2	3	0	0	0	0	0	0	0	0	0	0	0	1	1	0	0	0	0
S1_R180_Pool	skin	astronaut	NA	post	s1	R+180	8	77872	0	1	0	0	0	3	0	0	0	0	0	0	0	0	10	0	0	0	2	0	0	1	0	0	0	2	0	0	0	0	0	0	0	0	0	0	0	0	0	0	0
S1_R180_Saliva_D1	saliva	astronaut	NA	post	s1	R+180	8	2872830	0	2	115	0	1	1	3	0	0	1	0	0	0	1	0	2	1027	11	35280	0	1	3	7	0	0	1	0	0	0	0	0	0	0	0	0	0	0	0	4	0	1
S1_R180_Saliva_D3	saliva	astronaut	NA	post	s1	R+180	8	5810379	0	2	345	0	0	2	1	1	0	0	0	0	0	1	1	2	657	26	21964	1	0	4	6	0	1	0	0	1	0	0	0	0	0	0	0	0	0	0	4	0	0
S1_R180_Saliva_D5	saliva	astronaut	NA	post	s1	R+180	8	3667706	0	1	255	0	0	0	0	0	0	0	0	0	0	0	1	1	257	10	5425	2	0	0	2	0	0	0	0	0	0	0	0	0	0	0	0	0	0	0	5	0	0
S1_R30_Ear	ear	astronaut	NA	post	s1	R+30	7	310997	0	0	0	0	0	0	0	0	0	0	0	0	0	0	5	0	0	0	0	0	0	7	2	0	0	0	0	0	0	0	0	0	0	0	0	0	0	0	0	0	0
S1_R30_Mouth	mouth	astronaut	NA	post	s1	R+30	7	1979380	0	0	103	0	1	0	0	1	0	0	0	0	0	0	22	0	136	10	3075	1	3	1	2	0	0	0	0	0	0	0	1	0	0	0	0	0	0	0	2	0	2
S1_R30_Nostril	nostril	astronaut	NA	post	s1	R+30	7	17303	0	0	0	0	0	0	0	0	0	0	0	0	0	0	3	0	0	0	1	1	0	0	0	0	0	0	0	0	0	0	0	0	0	0	0	0	0	0	0	0	0
S1_R30_Pool	skin	astronaut	NA	post	s1	R+30	7	665540	0	0	0	0	1	0	0	0	0	0	0	0	0	0	5	2	28	180	42	0	0	60	11	5	0	0	0	0	0	0	0	0	1	0	0	0	1	0	0	0	0
S1_R30_Saliva_D1	saliva	astronaut	NA	post	s1	R+30	7	8405889	0	1	391	1	1	0	0	3	0	3	0	0	1	0	8	1	512	20	14327	3	2	5	5	0	2	0	0	0	0	0	1	0	0	0	0	0	0	0	5	0	1
S1_R30_Saliva_D3	saliva	astronaut	NA	post	s1	R+30	7	8793029	0	2	280	1	0	1	0	2	1	2	0	0	1	1	9	1	274	18	7897	4	2	1	5	0	0	0	2	1	0	0	0	0	0	0	0	0	0	0	0	0	1
S1_R30_Saliva_D5	saliva	astronaut	NA	post	s1	R+30	7	16837020	0	4	517	2	1	0	0	1	0	1	0	0	1	0	5	1	1235	49	37809	5	1	3	6	0	0	0	0	1	0	0	1	0	0	0	0	0	0	0	4	0	0
S1_R30_Saliva_D7	saliva	astronaut	NA	post	s1	R+30	7	7786219	1	0	290	1	0	0	0	3	3	1	0	0	1	0	11	1	2330	34	36723	4	3	1	5	0	0	0	0	0	0	0	4	0	0	0	0	0	0	0	9	0	0
S1_R9_Ear	ear	astronaut	NA	during	s1	R-9	5	242890	0	0	0	0	0	0	0	0	0	0	0	0	0	0	0	0	0	0	0	0	0	1	1	0	0	0	0	0	0	0	0	0	0	0	0	0	0	0	0	0	0
S1_R9_Mouth	mouth	astronaut	NA	during	s1	R-9	5	7287258	0	1	216	1	2	2	0	2	3	3	2	0	1	2	42	1	1085	61	31096	2	12	21	20	0	4	0	0	0	0	0	6	0	0	0	0	0	0	0	12	0	0
S1_R9_Nostril	nostril	astronaut	NA	during	s1	R-9	5	244331	0	0	0	0	0	1	0	0	0	0	0	0	0	0	11	0	0	3	1	3	0	0	0	0	0	0	0	0	0	0	0	0	0	0	0	0	0	0	0	0	0
S1_R9_Pool	skin	astronaut	NA	during	s1	R-9	5	478	0	0	0	0	0	0	0	0	0	0	0	0	0	0	0	0	0	0	0	0	0	0	0	0	0	0	0	0	0	0	0	0	0	0	0	0	0	0	0	0	0
S1_R9_Saliva_D1	saliva	astronaut	NA	during	s1	R-9	5	5779211	0	0	181	1	0	0	1	3	0	0	0	0	1	0	4	1	554	22	17527	1	2	4	4	0	0	0	0	0	0	0	1	0	0	0	0	0	0	0	2	0	0
S1_R9_Saliva_D3	saliva	astronaut	NA	during	s1	R-9	5	4984736	0	1	114	0	0	0	0	0	1	0	0	0	1	0	9	0	169	7	4667	1	1	2	5	0	0	0	2	0	0	0	0	0	0	0	0	0	0	0	2	0	0
S1_R9_Saliva_D5	saliva	astronaut	NA	during	s1	R-9	5	7459341	0	0	165	0	0	1	0	2	1	0	0	0	1	1	16	0	498	19	15493	1	0	4	9	0	0	0	0	0	0	0	0	0	0	0	0	0	0	0	4	0	0
S1_R9_Saliva_D7	saliva	astronaut	NA	during	s1	R-9	5	6609106	0	0	138	1	0	0	0	1	2	1	0	0	0	0	17	0	299	12	9406	0	0	3	2	0	0	0	0	0	0	0	1	0	0	0	0	0	0	0	4	0	0
S2_FD106_Ear	ear	astronaut	NA	during	s2	FD106	4	21563	0	0	0	0	0	0	0	0	0	0	0	0	0	0	93	0	0	0	1	0	0	1	1	0	0	0	0	0	0	0	0	0	0	0	0	0	0	0	0	0	0
S2_FD106_Mouth	mouth	astronaut	NA	during	s2	FD106	4	7478356	0	1	45	8	3	1	0	0	0	3	0	0	3	1	27	2	1203	41	17267	315	2	17	13	0	0	0	0	0	0	0	1	0	0	0	0	0	0	0	3	0	1
S2_FD106_Nostril	nostril	astronaut	NA	during	s2	FD106	4	1317662	0	0	4	0	0	0	0	0	0	0	3	0	0	1	29	0	4	2	6	0	0	2	49	0	0	6	0	0	0	0	0	0	0	3	0	0	2	0	0	0	0
S2_FD106_Pool	skin	astronaut	NA	during	s2	FD106	4	843214	0	11	1	0	0	0	0	0	0	0	0	0	0	0	0	0	2	0	4	1	0	4	26	0	0	1	0	0	0	0	0	0	0	0	0	0	0	0	0	0	0
S2_FD106_Saliva_D3	saliva	astronaut	NA	during	s2	FD106	4	11211657	2	3	57	6	6	6	0	4	2	2	0	0	6	15	6	5	1646	100	101287	359	0	6	2	0	1	4	0	0	0	0	2	0	0	1	0	0	0	0	1	0	1
S2_FD106_Saliva_D5	saliva	astronaut	NA	during	s2	FD106	4	10644772	0	0	74	1	5	4	1	1	3	1	0	0	12	13	4	6	1695	89	113114	263	1	14	3	0	1	5	0	0	0	0	1	0	0	0	0	0	0	0	2	0	0
S2_FD106_Saliva_D7	saliva	astronaut	NA	during	s2	FD106	4	8343566	0	0	50	0	3	2	0	0	1	1	0	0	1	13	3	4	1298	51	69621	126	1	8	0	0	0	1	0	0	0	0	0	0	0	0	0	0	0	0	0	0	0
S2_FD49_Ear	ear	astronaut	NA	during	s2	FD49	3	514053	2	0	2	7	1	0	0	0	0	3	0	0	0	1	2	1	2	0	2	1	3	41	159	0	0	0	0	0	0	0	0	0	0	0	0	0	0	0	0	0	0
S2_FD49_Mouth	mouth	astronaut	NA	during	s2	FD49	3	4151793	0	0	5	2	0	1	0	0	0	1	0	0	3	1	9	0	92	5	4633	44	0	3	19	0	0	2	0	0	0	0	0	0	0	0	0	0	0	0	1	0	0
S2_FD49_Nostril	nostril	astronaut	NA	during	s2	FD49	3	806496	6	1	2	1	1	0	0	0	0	0	0	0	0	1	12	0	6	1	5	1	2	47	422	0	0	4	0	0	0	0	0	0	0	0	0	0	0	0	0	0	0
S2_FD49_Pool	skin	astronaut	NA	during	s2	FD49	3	5424	0	0	0	0	0	0	0	0	0	0	0	0	0	0	0	0	1	0	0	0	0	0	1	0	0	0	0	0	0	0	0	0	0	0	0	0	0	0	0	0	0
S2_FD49_Saliva_D1	saliva	astronaut	NA	during	s2	FD49	3	5439255	0	0	13	0	3	2	0	2	2	1	0	0	1	14	1	1	1377	54	77489	208	0	5	3	0	1	13	0	0	0	0	0	0	0	0	0	0	0	0	0	0	0
S2_FD49_Saliva_D3	saliva	astronaut	NA	during	s2	FD49	3	7252068	1	0	29	6	3	5	0	4	3	4	1	0	19	14	58	1	1819	103	110957	325	3	17	1	0	2	8	0	0	0	1	0	0	0	0	0	0	0	0	1	0	0
S2_FD49_Saliva_D5	saliva	astronaut	NA	during	s2	FD49	3	5332771	0	0	6	2	1	0	0	1	1	0	0	0	1	3	1	0	465	31	29617	68	0	2	1	0	0	6	0	0	0	0	1	0	0	0	0	0	0	0	0	0	0
S2_FD49_Saliva_D7	saliva	astronaut	NA	during	s2	FD49	3	7380267	0	0	27	2	3	1	0	0	4	0	0	0	14	6	13	1	1037	64	70652	228	0	12	0	0	0	4	0	0	0	0	0	0	0	0	0	0	0	0	0	0	0
S2_L180_Ear	ear	astronaut	NA	pre	s2	L-180	1	89608	0	0	3	0	0	0	0	0	0	0	0	0	0	0	0	0	0	0	0	0	0	2	0	0	0	0	0	0	0	0	0	0	0	0	0	0	2	0	0	0	0
S2_L180_Mouth	mouth	astronaut	NA	pre	s2	L-180	1	2895970	0	0	8	0	0	0	0	0	0	0	0	0	0	3	2	0	64	7	1918	55	0	1	0	0	0	0	0	0	0	0	0	0	0	0	0	0	0	0	0	0	0
S2_L180_Nostril	nostril	astronaut	NA	pre	s2	L-180	1	1019527	0	4	1	0	0	0	0	0	0	0	0	0	0	0	12	0	0	0	0	0	1	0	3	12	0	0	0	0	0	0	0	0	0	0	0	0	9	0	0	0	0
S2_L180_Pool	skin	astronaut	NA	pre	s2	L-180	1	170106	3	15	1	0	0	0	0	1	0	0	0	0	18	1	0	0	3	0	52	0	1	18	8	0	0	88	0	2	0	0	0	0	0	3	0	0	14	0	0	0	0
S2_L180_Saliva_D3	saliva	astronaut	NA	pre	s2	L-180	1	8476384	0	0	74	0	6	1	0	4	3	1	0	0	5	5	15	3	700	54	35474	304	3	11	1	0	0	0	0	0	0	0	1	0	0	0	0	0	0	0	14	0	1
S2_L180_Saliva_D5	saliva	astronaut	NA	pre	s2	L-180	1	5385167	0	0	48	0	4	0	0	1	1	1	0	0	0	4	2	5	341	14	19299	71	0	3	0	0	0	0	0	0	0	0	0	0	0	0	0	0	0	0	2	0	0
S2_L180_Saliva_D7	saliva	astronaut	NA	pre	s2	L-180	1	6278291	1	0	21	2	0	0	0	0	0	2	1	0	1	2	0	0	203	16	10545	124	0	6	0	0	0	0	0	0	0	0	0	0	0	0	0	0	0	0	12	0	0
S2_L90_Mouth	mouth	astronaut	NA	pre	s2	L-90	2	3623127	0	1	64	0	2	0	0	0	0	1	0	0	0	0	6	0	217	15	7665	22	2	13	12	0	0	0	0	0	0	0	0	0	0	0	0	0	0	0	0	0	1
S2_L90_Nostril	nostril	astronaut	NA	pre	s2	L-90	2	506354	1	1	5	0	1	0	0	0	0	0	0	0	0	0	8	0	1	0	0	0	0	29	49	55	0	0	0	0	0	0	0	0	0	0	0	0	0	0	0	0	0
S2_L90_Saliva_D1	saliva	astronaut	NA	pre	s2	L-90	2	8465289	0	0	37	2	0	5	0	0	0	1	0	0	1	0	2	0	213	19	10053	50	0	2	0	0	0	0	1	0	0	0	0	0	0	0	0	0	0	0	0	0	0
S2_L90_Saliva_D3	saliva	astronaut	NA	pre	s2	L-90	2	23724557	0	1	115	5	7	3	0	0	2	0	0	0	11	9	2	3	1258	85	55937	426	1	18	5	0	0	0	1	0	0	0	1	0	0	0	0	0	0	0	2	0	0
S2_R0_1_Ear	ear	astronaut	NA	post	s2	R+0/1	6	233263	0	0	5	0	0	0	0	0	0	0	0	0	0	0	8	0	0	1	0	0	0	0	1	0	0	0	0	0	0	0	0	0	0	0	0	0	0	0	0	0	0
S2_R0_1_Mouth	mouth	astronaut	NA	post	s2	R+0/1	6	4965717	0	8	26	2	0	0	0	0	2	1	1	0	1	3	8	0	18289	198	4761	466	1	4	0	0	0	1	0	1	0	0	0	0	0	0	0	0	0	0	0	0	0
S2_R0_1_Nostril	nostril	astronaut	NA	post	s2	R+0/1	6	101938	0	0	3	0	0	0	0	0	0	0	0	0	0	0	5	0	0	5	0	0	0	2	4	0	0	0	0	0	0	0	0	0	0	2	0	0	0	0	0	0	0
S2_R0_1_Pool	skin	astronaut	NA	post	s2	R+0/1	6	244829	0	1	3	0	0	0	0	0	0	0	0	0	0	0	0	0	0	0	1	0	0	5	9	2	0	1	0	0	0	0	0	0	0	1	0	0	3	0	0	0	0
S2_R0_1_Saliva_D1	saliva	astronaut	NA	post	s2	R+0/1	6	13321400	1	0	144	2	2	3	0	0	4	1	1	0	3	6	28	3	407	48	19430	249	0	8	2	0	0	3	0	0	0	0	0	0	0	0	1	0	0	0	1	0	1
S2_R0_1_Saliva_D3	saliva	astronaut	NA	post	s2	R+0/1	6	10342088	0	0	24	3	6	1	0	0	2	1	0	0	3	12	1	1	1325	68	97339	133	0	11	0	0	0	7	0	0	0	0	3	0	0	0	0	0	0	0	0	0	0
S2_R0_1_Saliva_D5	saliva	astronaut	NA	post	s2	R+0/1	6	9900724	0	0	33	2	6	2	0	0	2	0	0	0	4	5	0	4	1195	57	82559	82	0	6	1	0	0	1	0	0	0	0	1	0	0	0	0	0	0	0	0	0	0
S2_R0_1_Saliva_D7	saliva	astronaut	NA	post	s2	R+0/1	6	12286643	0	0	26	5	4	2	0	0	0	0	0	0	12	5	36	6	1069	63	79956	181	0	4	2	0	0	23	0	0	0	0	0	0	0	0	0	2	0	1	0	0	1
S2_R180_Ear	ear	astronaut	NA	post	s2	R+180	8	116435	0	0	0	0	0	0	0	0	0	0	0	0	0	0	0	0	0	0	1	0	0	3	1	1	0	0	0	0	0	0	0	0	0	0	0	0	0	0	0	0	0
S2_R180_Mouth	mouth	astronaut	NA	post	s2	R+180	8	14586484	0	2	88	4	7	6	0	1	9	4	0	0	9	27	36	0	2778	144	71099	710	0	15	8	0	0	4	0	1	0	0	1	1	0	0	0	0	2	1	4	0	3
S2_R180_Nostril	nostril	astronaut	NA	post	s2	R+180	8	373687	0	0	0	0	0	1	0	0	0	0	0	0	0	0	15	0	6	1	8	0	1	12	20	1	0	0	0	0	0	0	0	0	0	0	0	0	3	0	0	0	0
S2_R180_Pool	skin	astronaut	NA	post	s2	R+180	8	50028	0	0	0	0	0	0	0	0	0	0	0	0	0	0	0	0	16	0	13	0	0	0	0	3	0	0	0	0	0	0	0	0	0	1	0	0	1	0	0	0	0
S2_R180_Saliva_D1	saliva	astronaut	NA	post	s2	R+180	8	6170473	0	0	8	0	2	0	0	1	0	0	0	0	2	2	0	0	890	25	33497	56	0	4	0	0	0	0	1	0	0	0	0	0	0	0	0	0	0	0	0	0	0
S2_R180_Saliva_D3	saliva	astronaut	NA	post	s2	R+180	8	15206828	0	2	40	0	2	2	0	0	1	1	0	0	3	2	1	0	731	70	45519	162	0	18	5	0	0	4	0	0	0	0	0	0	0	0	0	0	0	0	2	0	0
S2_R180_Saliva_D5	saliva	astronaut	NA	post	s2	R+180	8	9669472	1	0	17	0	1	1	0	2	0	0	0	0	0	3	4	1	428	34	22467	59	0	4	2	0	0	2	0	0	0	0	0	0	0	0	0	0	0	0	0	0	0
S2_R180_Saliva_D7	saliva	astronaut	NA	post	s2	R+180	8	19426329	0	0	177	6	3	1	1	3	1	0	1	0	2	7	23	0	908	51	24044	162	0	9	1	0	0	2	0	0	0	0	0	0	0	0	0	0	0	0	1	0	0
S2_R30_Ear	ear	astronaut	NA	post	s2	R+30	7	185808	0	1	0	0	0	1	0	0	0	0	0	0	0	0	0	0	0	1	1	1	0	0	0	0	0	0	0	0	0	0	0	0	0	0	0	0	0	0	0	0	0
S2_R30_Mouth	mouth	astronaut	NA	post	s2	R+30	7	8545576	0	0	23	3	3	6	0	0	0	1	0	0	7	13	2	3	266	35	15668	142	0	8	3	0	0	13	0	1	0	0	0	0	0	0	0	0	0	0	0	0	0
S2_R30_Nostril	nostril	astronaut	NA	post	s2	R+30	7	1598652	0	2	0	0	0	1	0	0	0	0	0	0	0	0	3	0	0	1	1	0	0	0	1	3	0	1	0	0	0	0	0	0	0	0	0	0	0	0	0	0	0
S2_R30_Pool	skin	astronaut	NA	post	s2	R+30	7	219782	0	0	0	0	0	0	0	0	0	0	0	0	0	0	0	0	3	0	4	2	0	1	0	38	0	2	0	0	0	0	0	0	0	0	0	0	1	0	0	0	0
S2_R30_Saliva_D1	saliva	astronaut	NA	post	s2	R+30	7	4646842	0	0	33	0	2	0	0	0	1	1	0	0	4	3	0	1	232	21	11069	45	1	5	1	0	0	0	0	0	0	0	0	0	0	0	0	0	0	0	1	0	0
S2_R30_Saliva_D3	saliva	astronaut	NA	post	s2	R+30	7	14853945	1	1	32	8	12	5	0	0	4	3	1	0	10	20	2	14	1348	116	88869	517	0	19	4	0	1	14	0	0	0	0	2	0	0	0	0	0	0	0	2	0	0
S2_R30_Saliva_D5	saliva	astronaut	NA	post	s2	R+30	7	13483136	1	0	21	1	0	0	0	0	0	0	0	0	5	6	4	4	260	48	10755	219	1	7	2	0	1	12	0	0	0	0	1	0	0	0	0	0	0	0	0	0	0
S2_R30_Saliva_D7	saliva	astronaut	NA	post	s2	R+30	7	10226745	0	0	30	3	4	1	0	0	0	0	0	0	5	9	0	1	397	46	26182	87	0	12	1	0	0	1	0	0	1	0	0	0	0	0	0	0	0	0	1	0	0
S2_R7_Ear	ear	astronaut	NA	during	s2	R-7	5	387197	0	1	44	19	9	3	1	2	0	12	0	0	0	0	9	16	6	0	29	12	3	36	941	0	0	1	0	0	0	0	0	0	0	0	0	0	0	0	0	0	0
S2_R7_Mouth	mouth	astronaut	NA	during	s2	R-7	5	4458116	0	2	32	0	0	0	0	0	1	2	0	0	3	3	11	1	2463	24	15934	332	1	7	13	0	0	0	0	1	0	0	0	0	0	0	0	0	0	0	0	0	1
S2_R7_Nostril	nostril	astronaut	NA	during	s2	R-7	5	366279	3	0	5	1	0	0	1	0	0	2	0	0	1	0	20	1	5	9	2	0	0	46	232	0	0	1	0	0	0	0	0	0	0	1	0	0	0	0	0	0	0
S2_R7_Pool	skin	astronaut	NA	during	s2	R-7	5	2214681	0	9	11	5	2	0	0	1	0	1	0	0	1	0	0	0	10	1	0	0	0	34	142	0	0	0	0	6	0	0	0	0	0	2	0	1	13	0	0	0	0
S2_R7_Saliva_D1	saliva	astronaut	NA	during	s2	R-7	5	9117548	0	0	46	1	8	4	0	2	2	0	0	0	2	7	2	5	1826	50	127904	295	1	11	3	0	0	0	0	0	0	0	3	0	0	0	0	0	0	0	0	0	0
S2_R7_Saliva_D3	saliva	astronaut	NA	during	s2	R-7	5	12705001	0	1	42	1	6	2	0	2	1	0	1	0	10	2	2	3	1166	56	67677	207	0	10	2	0	0	0	0	0	0	0	0	0	0	0	0	0	0	0	0	0	0
S2_R7_Saliva_D5	saliva	astronaut	NA	during	s2	R-7	5	10807424	0	0	37	0	3	3	0	1	0	1	1	0	8	9	0	1	1239	44	76645	188	0	3	0	0	0	0	0	0	0	0	1	0	0	0	0	1	0	0	1	0	0
S2_R7_Saliva_D7	saliva	astronaut	NA	during	s2	R-7	5	9306231	0	0	40	5	5	1	0	0	2	0	0	0	6	12	0	3	1592	57	107358	270	0	10	6	0	0	1	0	0	0	0	0	0	0	0	0	0	0	0	2	0	0
S3_FD106_Ear	ear	astronaut	NA	during	s3	FD106	4	651187	0	0	7	5	0	1	0	0	0	2	3	0	0	0	11	0	3	20	5	0	0	6	0	0	0	0	0	0	0	0	0	0	0	0	0	0	0	0	0	0	0
S3_FD106_Mouth	mouth	astronaut	NA	during	s3	FD106	4	1964030	0	0	1	0	0	0	0	0	0	0	0	0	0	0	2	0	159	22	1344	1	0	2	0	0	0	0	0	0	0	0	0	0	0	0	0	0	0	0	0	0	0
S3_FD106_Nostril	nostril	astronaut	NA	during	s3	FD106	4	299331	0	0	2	0	0	0	0	0	0	0	0	0	0	0	41	0	8	0	0	0	0	4	3	0	0	10	0	0	0	0	0	0	0	1	0	0	0	0	0	0	0
S3_FD106_Pool	skin	astronaut	NA	during	s3	FD106	4	2559372	0	0	55	0	83	2	0	63	0	16	2	0	0	0	1	0	4	116	10	4	30	3	6	0	0	0	0	0	0	0	0	0	0	0	0	0	1	0	0	1	0
S3_FD106_Saliva_D1	saliva	astronaut	NA	during	s3	FD106	4	2252800	0	0	0	0	0	0	0	0	0	0	1	0	0	0	0	0	176	18	3183	2	0	0	0	0	0	0	0	0	0	0	0	0	0	0	0	0	0	0	0	0	0
S3_FD106_Saliva_D3	saliva	astronaut	NA	during	s3	FD106	4	2202692	0	0	1	0	1	0	0	1	0	1	1	0	0	1	2	0	192	29	1034	2	0	0	0	0	0	0	0	0	0	0	0	0	0	0	0	0	0	0	0	0	1
S3_FD106_Saliva_D5	saliva	astronaut	NA	during	s3	FD106	4	2766779	0	0	0	0	0	1	0	0	0	0	0	0	0	0	2	0	427	21	1476	1	0	0	0	0	0	0	0	0	0	0	0	0	0	0	0	0	0	0	0	0	0
S3_FD106_Saliva_D7	saliva	astronaut	NA	during	s3	FD106	4	3564770	0	0	3	0	0	0	1	0	0	1	0	0	1	0	1	0	439	20	2437	2	0	0	0	0	0	0	0	0	0	0	0	0	0	0	0	0	0	0	0	0	0
S3_FD47_Ear	ear	astronaut	NA	during	s3	FD47	3	832860	0	0	16	7	0	8	0	0	0	16	1	0	0	0	5	0	6	80	0	0	0	14	17	0	0	1	0	0	0	0	0	0	0	0	0	0	0	0	0	0	0
S3_FD47_Mouth	mouth	astronaut	NA	during	s3	FD47	3	5219474	0	0	4	0	0	1	0	0	0	2	0	0	1	3	3	0	351	63	4082	1	0	1	0	0	0	0	0	0	0	0	0	0	0	0	0	0	0	0	0	0	0
S3_FD47_Nostril	nostril	astronaut	NA	during	s3	FD47	3	111589	0	0	0	0	0	0	0	0	0	0	0	0	0	0	2	0	0	0	1	0	1	4	4	0	0	0	0	0	0	0	0	0	0	0	0	0	0	0	0	0	0
S3_FD47_Pool	skin	astronaut	NA	during	s3	FD47	3	5381715	0	5	40	0	119	0	0	83	0	12	2	0	1	3	0	0	0	70	6	12	37	1	3	0	0	0	0	3	0	0	1	0	0	0	0	0	4	0	0	0	1
S3_FD47_Saliva_D3	saliva	astronaut	NA	during	s3	FD47	3	3682742	0	1	5	0	0	1	0	0	0	1	1	0	2	0	1	0	1040	34	2444	3	0	0	3	0	0	0	0	0	0	0	0	0	0	0	0	0	0	0	0	0	0
S3_FD47_Saliva_D5	saliva	astronaut	NA	during	s3	FD47	3	3845856	0	0	4	0	0	0	0	0	0	0	0	0	1	0	0	0	348	25	4895	0	0	0	0	0	0	0	0	0	0	0	0	0	0	0	0	0	0	0	0	0	0
S3_L180_Ear	ear	astronaut	NA	pre	s3	L-180	1	455676	0	1	2	0	0	0	0	0	0	0	0	0	0	0	4	0	0	0	17	0	1	2	0	3	0	1	0	0	0	0	0	0	0	0	0	0	3	0	0	0	0
S3_L180_Mouth	mouth	astronaut	NA	pre	s3	L-180	1	1833207	0	0	0	0	1	0	0	0	0	5	0	0	0	2	2	0	227	13	4299	0	0	1	4	0	0	0	0	0	0	0	1	0	0	0	0	0	0	0	0	0	0
S3_L180_Nostril	nostril	astronaut	NA	pre	s3	L-180	1	959693	0	0	0	0	0	0	0	0	0	0	0	0	1	0	10	0	3	4	34	0	1	3	4	6	0	3	0	0	0	0	0	0	0	0	0	0	0	0	0	0	0
S3_L180_Pool	skin	astronaut	NA	pre	s3	L-180	1	3253038	0	273	2	0	0	0	0	0	0	0	1	0	0	0	0	0	1	32	3	2	0	0	1	2	0	0	0	21	0	0	0	0	0	0	0	1	12	0	0	0	0
S3_L180_Saliva_D1	saliva	astronaut	NA	pre	s3	L-180	1	4718790	0	0	6	0	0	1	0	1	0	0	0	0	0	0	0	2	277	14	13279	0	1	2	1	0	0	0	0	0	0	0	0	0	1	0	0	0	0	0	0	0	0
S3_L180_Saliva_D3	saliva	astronaut	NA	pre	s3	L-180	1	3150938	0	0	11	0	0	0	0	0	0	0	0	0	0	1	0	0	227	17	12713	0	0	3	0	0	0	1	0	1	0	0	0	0	0	0	0	0	0	0	0	0	0
S3_L180_Saliva_D5	saliva	astronaut	NA	pre	s3	L-180	1	5820149	0	0	12	0	1	0	0	0	0	0	0	0	0	2	0	1	917	44	55646	2	0	3	2	0	0	0	0	0	0	0	0	0	0	0	0	0	0	0	3	0	0
S3_L180_Saliva_D7	saliva	astronaut	NA	pre	s3	L-180	1	1597869	0	0	0	0	1	0	0	0	0	1	0	0	0	0	0	0	154	6	462	2	0	0	0	0	0	0	0	0	0	0	0	0	0	0	0	0	0	0	0	0	0
S3_L90_Ear	ear	astronaut	NA	pre	s3	L-90	2	257700	0	0	1	0	0	0	0	0	0	0	0	0	0	0	3	0	6	2	0	0	0	1	0	0	0	0	0	0	0	0	0	0	0	0	0	0	1	0	0	0	0
S3_L90_Mouth	mouth	astronaut	NA	pre	s3	L-90	2	3661382	0	0	19	0	1	3	1	0	0	0	0	0	0	1	4	0	344	32	6076	1	1	3	1	0	0	2	0	0	0	0	0	0	0	0	0	0	0	0	0	0	0
S3_L90_Nostril	nostril	astronaut	NA	pre	s3	L-90	2	1068637	0	0	2	0	0	0	0	0	0	1	0	0	0	0	18	1	1	0	12	0	0	1	2	7	0	1	0	1	0	0	0	0	0	0	0	0	0	0	0	0	0
S3_L90_Pool	skin	astronaut	NA	pre	s3	L-90	2	5959647	0	368	12	0	0	0	0	0	0	0	1	0	0	0	0	0	5	40	1	3	0	0	0	0	0	0	0	42	0	0	0	0	0	3	0	0	6	0	0	0	0
S3_L90_Saliva_D1	saliva	astronaut	NA	pre	s3	L-90	2	3721581	0	0	17	0	0	0	0	0	0	0	0	0	0	0	0	1	291	11	14729	0	1	0	1	0	0	0	0	0	0	0	0	0	0	0	0	0	0	0	0	0	0
S3_L90_Saliva_D3	saliva	astronaut	NA	pre	s3	L-90	2	5444783	0	0	21	0	3	0	0	0	1	2	0	0	0	1	2	0	431	25	24655	2	2	2	2	0	0	0	2	0	0	0	0	0	0	0	0	0	0	0	0	0	0
S3_L90_Saliva_D5	saliva	astronaut	NA	pre	s3	L-90	2	3873936	0	0	14	0	1	4	0	0	0	1	0	0	0	3	0	1	280	33	14031	3	0	2	1	0	0	0	0	0	0	0	0	0	0	0	0	0	0	0	0	0	0
S3_L90_Saliva_D7	saliva	astronaut	NA	pre	s3	L-90	2	4378472	0	1	28	0	3	3	0	0	0	0	0	0	0	8	2	2	733	47	27219	1	1	5	1	0	0	0	0	0	0	0	1	0	0	0	0	0	0	0	0	0	0
S3_R0_1_Ear	ear	astronaut	NA	post	s3	R+0/1	6	2112062	0	8	28	4	0	5	0	1	0	14	0	0	0	0	10	0	3	48	6	1	2	7	13	1	0	0	0	0	0	0	0	0	0	4	0	0	1	0	0	0	0
S3_R0_1_Mouth	mouth	astronaut	NA	post	s3	R+0/1	6	2592060	0	0	2	1	1	0	0	0	0	0	0	0	0	6	1	0	294	23	15524	0	1	3	2	0	0	0	0	0	0	0	0	0	0	0	0	0	0	0	0	0	0
S3_R0_1_Nostril	nostril	astronaut	NA	post	s3	R+0/1	6	152420	0	0	0	0	0	0	0	0	0	0	0	0	0	0	0	0	0	1	0	0	0	1	0	0	0	2	0	0	0	0	0	0	0	1	0	0	0	0	0	0	0
S3_R0_1_Pool	skin	astronaut	NA	post	s3	R+0/1	6	5753734	0	11	14	0	2	59	0	7	1	1	4	0	11	1	2	0	318	87	155	2	7	19	39	0	0	0	0	1	0	0	26	0	0	0	0	0	1	0	8	131	13
S3_R0_1_Saliva_D1	saliva	astronaut	NA	post	s3	R+0/1	6	1672182	0	0	0	0	0	0	1	0	0	0	0	0	0	0	3	0	443	5	1234	0	0	2	0	0	0	0	0	0	0	0	0	0	0	0	0	0	0	0	0	0	0
S3_R0_1_Saliva_D3	saliva	astronaut	NA	post	s3	R+0/1	6	7043049	0	0	8	0	1	1	0	0	1	0	1	0	0	0	6	0	144	38	500	1	0	0	1	0	0	0	0	0	0	0	0	0	0	0	0	0	0	0	0	0	0
S3_R0_1_Saliva_D5	saliva	astronaut	NA	post	s3	R+0/1	6	1901068	0	0	4	0	0	0	0	0	0	0	0	0	0	0	2	0	61	8	1017	1	2	0	0	0	0	0	0	0	0	0	0	0	0	0	0	0	0	0	0	0	0
S3_R0_1_Saliva_D7	saliva	astronaut	NA	post	s3	R+0/1	6	867051	0	0	2	0	0	0	0	0	0	0	0	0	0	0	1	0	111	5	282	0	0	0	0	0	0	0	0	0	0	0	0	0	0	0	0	0	0	0	0	0	0
S3_R180_Ear	ear	astronaut	NA	post	s3	R+180	8	1569955	3	2	16	8	3	7	0	0	1	12	0	0	0	49	18	0	9	159	87	8	0	1	12	2	0	1	0	1	0	0	0	0	0	3	0	0	2	0	0	0	0
S3_R180_Mouth	mouth	astronaut	NA	post	s3	R+180	8	3127598	0	1	5	0	4	0	0	0	0	0	0	0	0	3	1	1	256	22	5541	1	1	2	2	0	0	0	0	0	0	0	0	0	0	0	0	0	0	0	0	0	0
S3_R180_Nostril	nostril	astronaut	NA	post	s3	R+180	8	185424	0	0	1	0	0	0	0	0	0	0	0	0	0	0	26	0	0	3	1	0	0	0	6	1	0	1	0	0	0	0	0	0	0	1	0	0	0	0	0	0	0
S3_R180_Pool	skin	astronaut	NA	post	s3	R+180	8	5148058	0	8	15	0	2	0	0	1	0	0	0	0	0	0	3	0	4	58	0	6	0	1	11	0	0	0	0	1	0	0	0	0	0	0	0	0	18	0	0	0	0
S3_R180_Saliva_D1	saliva	astronaut	NA	post	s3	R+180	8	3036013	0	1	1	0	0	0	0	0	1	1	1	0	3	0	5	0	174	26	1610	11	0	1	0	0	0	0	0	0	0	0	0	0	0	0	0	0	0	0	0	0	0
S3_R180_Saliva_D3	saliva	astronaut	NA	post	s3	R+180	8	5335709	0	2	7	0	1	0	0	0	0	1	1	0	0	3	1	0	418	55	16613	6	2	2	0	0	0	0	0	0	0	0	0	0	0	0	0	0	0	0	0	0	0
S3_R180_Saliva_D5	saliva	astronaut	NA	post	s3	R+180	8	1417729	0	0	1	1	1	0	0	0	0	0	0	0	0	0	2	0	116	10	162	1	0	0	0	0	0	1	1	0	0	0	0	0	0	0	0	0	0	0	0	0	0
S3_R180_Saliva_D7	saliva	astronaut	NA	post	s3	R+180	8	2593326	0	0	0	0	0	1	0	0	0	0	0	0	0	0	0	0	196	23	5722	1	0	1	0	0	0	0	0	0	0	0	0	0	0	1	0	0	0	0	0	0	0
S3_R30_Ear	ear	astronaut	NA	post	s3	R+30	7	231859	0	0	2	0	0	0	0	0	0	0	0	0	0	0	1	0	2	2	0	0	0	0	0	2	0	0	0	0	0	0	0	0	1	0	0	0	0	0	0	0	0
S3_R30_Mouth	mouth	astronaut	NA	post	s3	R+30	7	2131609	0	0	1	0	0	0	0	0	0	0	0	0	0	1	1	0	63	24	1134	3	0	2	0	0	0	0	0	0	0	0	0	0	0	0	0	0	0	0	0	0	0
S3_R30_Nostril	nostril	astronaut	NA	post	s3	R+30	7	72886	0	0	1	0	0	1	0	0	0	0	0	0	0	0	3	0	0	0	0	0	0	2	0	1	0	0	0	0	0	0	0	0	0	0	0	0	0	0	0	0	0
S3_R30_Pool	skin	astronaut	NA	post	s3	R+30	7	3681682	0	1	9	1	1	0	0	1	0	0	0	0	0	0	1	0	3	22	2	2	0	2	3	209	0	0	0	0	0	0	0	0	0	0	0	0	29	0	0	1	0
S3_R30_Saliva_D1	saliva	astronaut	NA	post	s3	R+30	7	6784437	0	1	32	0	3	2	0	0	1	0	0	0	0	1	0	1	660	38	37547	2	3	5	2	0	0	0	0	0	0	0	0	0	0	0	0	0	0	0	2	0	1
S3_R30_Saliva_D3	saliva	astronaut	NA	post	s3	R+30	7	1737650	0	0	0	0	0	0	0	0	0	1	0	0	0	0	3	0	150	9	328	0	0	0	0	0	0	0	0	0	0	0	0	0	0	0	0	0	0	0	0	0	0
S3_R30_Saliva_D5	saliva	astronaut	NA	post	s3	R+30	7	4392963	0	0	6	0	0	0	0	0	0	1	0	0	1	1	2	0	98	21	1628	3	0	0	0	0	0	0	0	0	0	0	0	0	0	0	0	0	0	0	0	0	0
S3_R30_Saliva_D7	saliva	astronaut	NA	post	s3	R+30	7	3415398	0	0	5	0	0	1	0	0	0	1	0	0	0	0	4	0	238	21	6276	1	0	1	1	0	0	0	0	0	0	0	0	0	0	0	0	0	0	0	0	0	0
S3_R5_Ear	ear	astronaut	NA	during	s3	R-5	5	751068	0	0	12	9	0	8	0	0	0	21	0	0	0	7	14	1	6	25	3	0	0	7	9	0	0	2	0	0	0	0	0	0	0	0	0	0	0	0	0	0	0
S3_R5_Mouth	mouth	astronaut	NA	during	s3	R-5	5	2778146	0	2	1	1	1	0	3	0	0	0	0	0	0	0	4	0	3272	29	3535	6	0	3	1	0	0	0	0	0	0	0	0	0	0	0	0	0	0	0	0	0	2
S3_R5_Nostril	nostril	astronaut	NA	during	s3	R-5	5	304803	0	0	4	1	0	0	0	0	0	0	0	0	0	0	25	0	5	2	2	0	0	0	1	0	0	11	0	0	0	0	0	0	0	5	0	0	0	0	0	0	0
S3_R5_Pool	skin	astronaut	NA	during	s3	R-5	5	3507935	0	4	14	0	98	1	0	86	0	14	1	0	0	1	1	0	3	42	1	1	23	2	2	0	0	0	0	0	0	0	0	0	0	0	0	0	3	0	0	9	0
S3_R5_Saliva_D1	saliva	astronaut	NA	during	s3	R-5	5	888369	0	0	1	0	0	0	0	0	0	0	0	0	2	0	1	0	84	5	349	1	0	0	0	0	0	0	0	0	0	0	0	0	0	0	0	0	0	0	0	0	0
S3_R5_Saliva_D3	saliva	astronaut	NA	during	s3	R-5	5	1265537	0	0	1	0	0	0	0	0	0	0	0	0	0	0	6	0	222	4	769	0	0	0	1	0	0	0	0	0	0	0	0	0	0	0	0	0	0	0	0	0	0
S3_R5_Saliva_D5	saliva	astronaut	NA	during	s3	R-5	5	1094873	0	0	0	0	0	0	0	0	0	0	0	0	0	0	2	0	178	7	617	0	0	0	0	0	0	0	0	0	0	0	0	0	0	0	0	0	0	0	0	0	0
S4_FD63_Ear	ear	astronaut	NA	during	s4	FD63	3	1096077	1	0	8	5	1	9	0	0	0	5	0	0	0	2	2	0	81	303	55	6	0	13	8	0	0	1	0	0	0	0	0	0	0	0	0	1	0	0	0	0	0
S4_FD63_Mouth	mouth	astronaut	NA	during	s4	FD63	3	6825115	0	2	147	3	2	1	5	0	1	1	1	0	0	1	3	1	576	279	24370	0	1	16	11	0	2	0	0	0	0	0	3	0	0	0	0	0	0	0	1	1	0
S4_FD63_Nostril	nostril	astronaut	NA	during	s4	FD63	3	4579	0	0	0	0	0	0	0	0	0	0	0	0	0	0	12	0	0	0	0	0	0	0	0	0	0	0	0	0	0	0	0	0	0	0	0	0	0	0	0	0	0
S4_FD63_Pool	skin	astronaut	NA	during	s4	FD63	3	9044917	1	1	55	0	59	28	0	1	4	29	10	0	8	8	37	0	2332	2762	2818	43	0	54	9	0	2	3	0	1	0	0	5	0	11	0	0	0	0	3	36	31	3
S4_FD63_Saliva_D1	saliva	astronaut	NA	during	s4	FD63	3	5459715	0	3	92	0	1	0	1	0	1	1	0	0	0	0	0	2	1310	1182	36080	49	3	2	0	1	1	0	0	0	0	0	0	0	0	0	0	0	0	0	3	0	1
S4_FD63_Saliva_D3	saliva	astronaut	NA	during	s4	FD63	3	6393870	0	4	275	2	0	0	1	1	1	0	0	0	0	2	1	2	2388	1183	77389	32	1	6	5	0	1	0	0	0	0	0	0	0	0	0	0	0	0	0	24	0	0
S4_FD63_Saliva_D5	saliva	astronaut	NA	during	s4	FD63	3	6266944	0	0	239	0	0	0	1	0	1	1	1	0	0	2	3	2	2227	2321	61818	36	3	9	4	0	1	4	0	0	0	0	3	0	0	0	0	0	0	0	51	0	1
S4_FD63_Saliva_D7	saliva	astronaut	NA	during	s4	FD63	3	4333969	0	1	181	0	5	0	2	3	0	0	1	0	0	0	3	4	2830	2332	43987	17	2	11	7	0	0	0	0	0	0	0	3	0	0	0	0	0	0	0	4	0	0
S4_FD98_Ear	ear	astronaut	NA	during	s4	FD98	4	1855845	1	1	22	11	1	4	0	0	0	4	0	0	1	103	25	0	85	503	36	11	6	60	34	0	0	0	0	0	0	0	0	0	0	0	0	0	0	0	0	0	0
S4_FD98_Mouth	mouth	astronaut	NA	during	s4	FD98	4	3351033	0	1	85	1	1	0	1	0	1	2	0	0	0	0	10	1	262	16	9607	2	2	8	10	0	0	0	0	0	0	0	0	0	0	0	0	0	0	0	2	0	0
S4_FD98_Nostril	nostril	astronaut	NA	during	s4	FD98	4	4132	0	0	0	0	0	0	0	0	0	0	0	0	0	0	2	0	0	0	0	0	0	0	0	0	0	0	0	0	0	0	0	0	0	0	0	0	0	0	0	0	0
S4_FD98_Pool	skin	astronaut	NA	during	s4	FD98	4	13085695	1	3	50	1	56	41	1	0	4	18	34	2	6	26	78	0	4525	4666	5600	94	0	25	13	0	4	9	0	0	0	0	6	0	43	1	0	0	0	2	63	35	4
S4_FD98_Saliva_D1	saliva	astronaut	NA	during	s4	FD98	4	5416840	0	4	210	3	0	1	2	1	1	2	1	0	1	1	0	7	1782	2466	48580	7	4	5	8	0	1	0	0	0	0	0	1	0	0	0	0	0	0	0	7	0	0
S4_FD98_Saliva_D3	saliva	astronaut	NA	during	s4	FD98	4	2374660	0	3	40	0	1	0	0	0	0	1	0	0	0	0	5	6	1540	832	10921	40	1	1	0	0	0	0	0	2	0	0	0	0	0	0	0	0	0	0	2	0	0
S4_FD98_Saliva_D5	saliva	astronaut	NA	during	s4	FD98	4	5841999	0	1	353	1	3	1	0	0	0	0	0	0	1	2	0	3	1440	996	35865	38	4	5	5	0	0	0	0	0	0	0	0	0	0	0	0	0	0	0	27	0	0
S4_FD98_Saliva_D7	saliva	astronaut	NA	during	s4	FD98	4	8623936	1	8	272	1	2	1	2	4	3	3	0	0	0	4	0	0	3284	3460	140565	27	6	11	21	1	0	0	0	0	0	0	11	0	0	0	0	0	0	0	11	0	0
S4_L180_Ear	ear	astronaut	NA	pre	s4	L-180	1	1475342	5	1	10	0	0	5	0	0	0	2	0	0	0	5	22	0	6	178	19	0	0	7	1	1	0	7	0	0	0	0	0	3	0	17	1	4	0	0	0	0	0
S4_L180_Mouth	mouth	astronaut	NA	pre	s4	L-180	1	6341899	0	2	143	2	2	0	0	0	0	2	1	0	0	0	1	0	300	205	6290	31	1	3	2	0	0	7	0	0	0	0	0	0	0	0	0	0	0	0	36	0	0
S4_L180_Nostril	nostril	astronaut	NA	pre	s4	L-180	1	45096	0	0	0	0	0	0	0	0	0	0	0	0	0	1	82	0	1	2	5	0	0	0	0	0	0	0	0	0	0	0	0	0	0	0	0	0	0	0	0	0	0
S4_L180_Pool	skin	astronaut	NA	pre	s4	L-180	1	2279334	5	13	30	0	0	6	0	0	0	3	0	0	0	12	1	0	65	248	127	2	1	20	13	1	0	21	0	4	0	0	0	2	0	26	0	12	0	0	5	0	1
S4_L180_Saliva_D1	saliva	astronaut	NA	pre	s4	L-180	1	6975109	0	0	87	0	1	1	0	0	1	0	0	0	0	0	0	8	2923	301	17313	24	0	0	1	1	0	1	1	0	0	0	0	0	0	1	0	0	0	0	8	0	0
S4_L180_Saliva_D3	saliva	astronaut	NA	pre	s4	L-180	1	7165861	0	0	110	0	2	0	0	0	2	0	0	0	0	1	2	2	840	307	15414	29	0	1	1	0	0	1	2	0	0	0	0	0	0	0	0	0	0	0	5	0	0
S4_L180_Saliva_D5	saliva	astronaut	NA	pre	s4	L-180	1	10396589	0	0	107	0	0	0	0	0	1	1	1	0	0	0	0	1	339	288	9728	14	0	1	1	0	0	4	2	0	0	0	0	0	0	0	0	0	0	0	3	0	1
S4_L180_Saliva_D7	saliva	astronaut	NA	pre	s4	L-180	1	6366237	0	0	46	0	0	0	0	0	0	2	0	0	0	0	1	0	135	76	2607	25	0	1	3	0	0	8	0	0	0	0	0	0	0	0	0	0	0	0	8	0	0
S4_R0_1_Ear	ear	astronaut	NA	post	s4	R+0/1	6	1317231	0	1	15	1	1	7	0	0	0	3	0	0	2	7	21	0	1	251	0	2	0	8	1	2	0	1	0	0	0	0	0	0	0	0	0	0	0	1	0	0	0
S4_R0_1_Mouth	mouth	astronaut	NA	post	s4	R+0/1	6	4173634	0	0	251	1	3	0	1	0	0	0	1	0	0	0	0	1	231	72	10845	0	5	14	7	0	0	0	0	1	0	0	2	0	0	0	0	0	0	0	4	0	0
S4_R0_1_Nostril	nostril	astronaut	NA	post	s4	R+0/1	6	17013	0	0	0	0	0	0	0	0	0	0	0	0	0	0	46	0	0	0	0	0	0	0	0	0	0	0	0	0	0	0	0	0	0	0	0	0	0	0	0	0	0
S4_R0_1_Pool	skin	astronaut	NA	post	s4	R+0/1	6	1129913	8	3	9	1	0	3	0	2	0	1	0	0	0	46	7	0	32	94	40	0	2	41	24	10	0	1	0	0	0	0	0	2	2	0	1	0	3	0	0	0	0
S4_R0_1_Saliva_D1	saliva	astronaut	NA	post	s4	R+0/1	6	6127040	0	4	269	1	1	0	0	0	0	0	1	0	0	1	1	2	331	303	12536	3	0	3	3	0	0	0	2	0	0	0	1	0	0	0	0	0	0	0	15	0	0
S4_R0_1_Saliva_D3	saliva	astronaut	NA	post	s4	R+0/1	6	10106834	0	3	312	2	1	1	0	0	3	1	1	0	0	3	3	0	900	544	48020	11	2	2	4	0	0	0	1	0	0	0	2	0	0	0	0	0	0	0	7	0	0
S4_R0_1_Saliva_D5	saliva	astronaut	NA	post	s4	R+0/1	6	6606991	0	1	280	0	0	0	0	0	0	0	1	0	0	1	1	0	255	1080	2069	1	0	2	0	0	0	0	0	0	0	0	0	0	0	0	0	0	0	0	1	0	0
S4_R0_1_Saliva_D7	saliva	astronaut	NA	post	s4	R+0/1	6	7493773	0	1	305	2	0	0	0	0	0	0	0	0	0	2	2	0	326	845	10542	7	1	1	0	0	0	0	1	0	0	0	1	0	0	0	0	0	0	0	1	0	0
S4_R10_Ear	ear	astronaut	NA	during	s4	R-10	5	962016	0	0	7	4	0	5	1	1	0	3	0	0	1	5	6	0	17	249	32	3	2	3	3	0	0	0	0	0	0	0	0	0	0	0	0	0	0	0	0	0	0
S4_R10_Mouth	mouth	astronaut	NA	during	s4	R-10	5	6757985	0	4	369	2	5	0	1	6	0	2	4	0	0	3	1	0	498	79	26740	3	5	33	17	0	1	0	0	2	0	0	3	0	0	0	0	0	0	0	9	0	0
S4_R10_Nostril	nostril	astronaut	NA	during	s4	R-10	5	82100	0	0	0	0	0	0	0	0	0	0	0	0	0	0	16	0	0	1	0	0	0	0	0	0	0	0	0	0	0	0	0	0	0	0	0	0	0	0	0	0	0
S4_R10_Pool	skin	astronaut	NA	during	s4	R-10	5	6600270	0	2	22	7	6	27	0	0	1	1	2	0	4	5	34	0	1370	1999	1540	22	0	15	12	0	1	1	0	0	0	0	3	0	41	0	0	0	0	3	53	39	11
S4_R10_Saliva_D1	saliva	astronaut	NA	during	s4	R-10	5	7928723	0	3	365	3	4	0	2	0	1	4	1	0	0	1	1	4	1563	2994	41856	13	1	6	3	0	0	0	0	0	0	0	2	0	1	0	0	0	0	0	20	0	0
S4_R10_Saliva_D3	saliva	astronaut	NA	during	s4	R-10	5	5576738	0	5	240	5	0	0	0	2	1	2	1	0	0	1	3	3	1587	1174	53710	14	4	5	2	1	1	0	1	0	0	0	0	0	0	0	0	0	0	0	10	1	2
S4_R10_Saliva_D5	saliva	astronaut	NA	during	s4	R-10	5	6488094	0	3	295	2	0	2	0	0	0	1	0	0	1	1	0	3	1774	1932	56204	10	3	6	6	0	0	0	0	0	0	0	6	0	0	0	0	0	0	0	14	0	0
S4_R10_Saliva_D7	saliva	astronaut	NA	during	s4	R-10	5	5750861	0	0	271	5	1	0	1	0	2	2	0	0	0	3	0	1	1629	1183	65252	6	1	9	7	0	0	0	0	0	0	0	6	0	0	0	0	0	0	0	9	0	0
S4_R180_Ear	ear	astronaut	NA	post	s4	R+180	8	927169	0	0	6	2	0	0	0	0	0	10	0	0	0	0	1	0	5	18	3	0	0	0	12	0	0	0	0	0	0	0	0	0	0	0	0	0	0	0	0	0	0
S4_R180_Mouth	mouth	astronaut	NA	post	s4	R+180	8	7904928	0	0	163	1	0	0	0	0	1	0	2	0	0	1	0	0	713	3553	24412	21	11	4	6	0	0	4	0	0	0	0	0	0	0	0	0	0	0	0	11	1	1
S4_R180_Nostril	nostril	astronaut	NA	post	s4	R+180	8	23655	0	0	0	0	0	0	0	0	0	0	0	0	0	0	55	0	2	0	2	0	0	0	0	0	0	0	0	0	0	0	0	0	0	0	0	0	0	0	0	0	0
S4_R180_Pool	skin	astronaut	NA	post	s4	R+180	8	1425218	3	14	10	2	4	4	0	0	0	2	1	0	0	17	16	0	92	217	164	6	1	7	1	6	0	2	0	4	0	0	0	0	1	0	0	0	3	0	1	2	2
S4_R180_Saliva_D1	saliva	astronaut	NA	post	s4	R+180	8	5863995	0	0	90	0	0	0	0	1	0	0	0	0	1	0	3	0	454	763	12743	4	1	0	0	0	0	2	0	0	0	0	0	0	0	0	0	0	0	0	0	0	0
S4_R180_Saliva_D3	saliva	astronaut	NA	post	s4	R+180	8	6330227	0	1	176	0	0	0	0	0	1	1	0	0	0	2	1	0	836	419	26190	3	1	1	3	0	0	0	1	0	0	0	0	0	0	0	0	0	0	0	4	0	0
S4_R180_Saliva_D5	saliva	astronaut	NA	post	s4	R+180	8	4943763	0	0	78	0	0	0	0	0	0	1	0	0	1	2	0	0	399	1418	6822	9	3	1	0	0	1	0	0	0	0	0	0	0	0	0	0	0	0	0	3	0	0
S4_R180_Saliva_D7	saliva	astronaut	NA	post	s4	R+180	8	7351014	0	2	96	1	1	0	0	0	3	1	0	0	0	0	3	1	982	1471	22154	4	4	0	1	0	1	1	1	0	0	0	0	0	0	0	0	0	0	0	4	0	0
S4_R30_Ear	ear	astronaut	NA	post	s4	R+30	7	1240559	0	0	10	1	0	5	0	0	0	5	0	0	0	1	9	0	14	136	29	2	0	3	2	1	0	0	0	0	0	0	0	0	0	0	0	0	0	0	0	0	0
S4_R30_Mouth	mouth	astronaut	NA	post	s4	R+30	7	6176994	0	1	236	1	1	0	0	0	1	1	0	0	0	2	0	0	429	184	18431	20	0	5	5	1	0	9	1	0	0	0	0	0	0	0	0	0	0	0	17	0	0
S4_R30_Nostril	nostril	astronaut	NA	post	s4	R+30	7	3681	0	0	0	0	0	0	0	0	0	0	0	0	0	0	24	0	0	0	0	0	0	0	0	0	0	0	0	0	0	0	0	0	0	0	0	0	0	0	0	0	0
S4_R30_Pool	skin	astronaut	NA	post	s4	R+30	7	1051794	0	2	12	0	0	2	0	0	0	1	1	0	0	6	4	0	25	203	42	4	0	20	23	6	0	1	0	0	0	0	0	2	0	2	0	0	2	0	0	0	1
S4_R30_Saliva_D1	saliva	astronaut	NA	post	s4	R+30	7	7757475	0	0	92	0	0	0	0	0	0	1	0	0	0	0	0	1	448	262	18577	26	0	0	1	0	1	1	1	0	0	0	1	0	0	0	0	0	0	0	4	0	0
S4_R30_Saliva_D3	saliva	astronaut	NA	post	s4	R+30	7	7545946	0	0	170	0	0	0	0	0	1	0	0	0	0	0	1	4	347	204	8300	17	0	0	0	0	0	2	2	0	0	0	0	0	0	0	0	0	0	0	4	0	0
S4_R30_Saliva_D5	saliva	astronaut	NA	post	s4	R+30	7	8604596	0	2	142	2	1	0	0	0	1	1	0	0	0	0	1	2	758	319	27351	39	0	2	2	0	0	7	1	0	0	0	1	0	1	0	0	0	0	0	9	0	0
S4_R30_Saliva_D7	saliva	astronaut	NA	post	s4	R+30	7	9329177	0	0	225	0	0	0	0	1	1	1	0	0	1	0	0	1	893	832	29492	16	2	0	1	0	0	2	2	0	0	0	0	0	0	0	0	0	0	0	11	0	1
S1_FD60_BodyCont	control_body	control	neg	during	s1	FD60	3	596	0	0	0	0	0	0	0	0	0	0	0	0	0	0	0	0	0	0	0	0	0	0	0	0	0	0	0	0	0	0	0	0	0	0	0	0	0	0	0	0	0
S1_FD97_BodyCont	control_body	control	neg	during	s1	FD97	4	986	0	0	0	0	0	0	0	0	0	0	0	0	0	0	0	0	0	0	0	0	0	0	0	0	0	0	0	0	0	0	0	0	0	0	0	0	0	0	0	0	0
S1_L180_BodyCont	control_body	control	neg	pre	s1	L-180	1	3774	0	0	0	0	0	0	0	0	0	0	0	0	0	0	0	0	0	0	0	0	0	1	0	0	0	0	0	0	0	0	0	0	0	0	0	0	0	0	0	0	0
S1_L90_BodyCont	control_body	control	neg	pre	s1	L-90	2	4319	0	0	0	0	0	0	0	0	0	0	0	0	0	3	0	0	0	0	12	0	0	0	15	0	0	0	0	0	0	0	0	0	0	0	0	0	0	0	0	0	0
S1_Maxwell_CTL	NA	control	neg	NA	s1	NA	NA	838	0	0	0	0	0	0	0	0	0	0	0	0	0	0	0	0	0	0	2	0	0	0	0	0	0	0	0	0	0	0	0	0	0	0	0	0	0	0	0	0	0
S1_R0_1_BodyCont	control_body	control	neg	post	s1	R+0/1	6	64	0	0	0	0	0	0	0	0	0	0	0	0	0	0	0	0	0	0	0	0	0	0	0	0	0	0	0	0	0	0	0	0	0	0	0	0	0	0	0	0	0
S1_R30_BodyCont	control_body	control	neg	post	s1	R+30	7	141	0	0	0	0	0	0	0	0	0	0	0	0	0	0	0	0	0	0	0	0	0	0	0	0	0	0	0	0	0	0	0	0	0	0	0	0	0	0	0	0	0
S1_R9_BodyCont	control_body	control	neg	during	s1	R-9	5	277	0	0	0	0	0	0	0	0	0	0	0	0	0	0	0	0	0	4	0	0	0	0	0	0	0	1	0	0	0	0	0	0	0	0	0	0	0	0	0	0	0
S1_Saliva_Cont1	NA	control	neg	NA	s1	NA	NA	642	0	0	0	0	0	0	0	0	0	0	0	0	0	0	0	0	0	0	0	0	0	0	0	0	0	0	0	0	0	0	0	0	0	0	0	0	0	0	0	0	0
S1_Saliva_Cont2	NA	control	neg	NA	s1	NA	NA	707	0	0	0	0	0	0	0	0	0	0	0	0	0	0	0	0	0	0	2	0	0	0	0	0	0	0	0	0	0	0	0	0	0	0	0	0	0	0	0	0	0
S1_ZymoCult	NA	control	pos	NA	s1	NA	NA	2278642	0	1	0	0	0	0	0	0	0	59	0	0	0	0	0	0	0	0	0	0	0	0	0	0	0	0	0	0	0	0	0	0	0	0	0	0	1	0	0	0	0
S2_FD106_BodyCont	control_body	control	neg	during	s2	FD106	4	553	0	0	0	0	0	0	0	0	0	0	0	0	0	0	0	0	0	0	0	0	0	0	0	0	0	2	0	0	0	0	0	0	0	0	0	0	0	0	0	0	0
S2_FD49_BodyCont	control_body	control	neg	during	s2	FD49	3	571	0	0	0	0	0	0	0	0	0	0	0	0	0	0	0	0	0	0	0	0	0	0	0	0	0	0	0	0	0	0	0	0	0	0	0	0	0	0	0	0	0
S2_L180_BodyCont	control_body	control	neg	pre	s2	L-180	1	806	0	0	0	0	0	0	0	0	0	0	0	0	0	0	0	0	0	0	1	0	0	0	0	0	0	0	0	0	0	0	0	0	0	0	0	0	0	0	0	0	0
S2_Max_CTL	NA	control	neg	NA	s2	NA	NA	353	0	0	0	0	0	0	0	0	0	0	0	0	0	0	0	0	0	0	0	0	0	0	0	0	0	0	0	0	0	0	0	0	0	0	0	0	0	0	0	0	0
S2_R0_1_BodyCont	control_body	control	neg	post	s2	R+0/1	6	8341	0	0	0	0	0	0	0	0	0	0	0	0	0	0	0	0	0	0	0	0	0	0	0	0	0	0	0	0	0	0	0	0	0	0	0	0	1	0	0	0	0
S2_R180_BodyCont	control_body	control	neg	post	s2	R+180	8	901	0	0	0	0	0	0	0	0	0	0	0	0	0	0	0	0	0	0	0	0	0	0	0	0	0	0	0	0	0	0	0	0	0	0	0	0	0	0	0	0	0
S2_R30_BodyCont	control_body	control	neg	post	s2	R+30	7	985	0	0	0	0	0	0	0	0	0	0	0	0	0	0	0	0	0	0	0	0	0	0	0	0	0	1	0	0	0	0	0	0	0	0	0	0	0	0	0	0	0
S2_R7_BodyCont	control_body	control	neg	during	s2	R-7	5	1642	0	0	0	0	0	0	0	0	0	0	0	0	0	0	0	0	0	0	0	0	0	0	0	0	0	0	0	0	0	0	0	0	0	0	0	0	0	0	0	0	0
S2_Saliva_Cont	NA	control	neg	NA	s2	NA	NA	10600	0	1	1	0	0	0	0	0	0	0	0	0	0	2	0	0	1	0	70	0	1	2	4	0	0	0	0	0	0	0	0	0	0	0	0	0	0	0	0	0	0
S3_FD106_BodyCont	control_body	control	neg	during	s3	FD106	4	418	0	0	0	0	0	0	0	0	0	0	0	0	0	0	0	0	3	0	0	0	0	0	0	0	0	0	0	0	0	0	0	0	0	0	0	0	0	0	0	0	0
S3_FD47_BodyCont	control_body	control	neg	during	s3	FD47	3	405	0	0	0	0	0	0	0	0	0	0	0	0	0	0	0	0	1	0	0	0	0	0	0	0	0	0	0	0	0	0	0	0	0	0	0	0	0	0	0	0	0
S3_L180_BodyCont	control_body	control	neg	pre	s3	L-180	1	499	0	0	0	0	0	0	0	0	0	0	0	0	0	0	0	0	0	0	0	0	0	0	0	0	0	0	0	0	0	0	0	0	0	0	0	0	0	0	0	0	0
S3_L90_BodyCont	control_body	control	neg	pre	s3	L-90	2	1916	0	0	0	0	0	0	0	0	0	0	0	0	0	0	0	0	1	1	0	0	0	0	0	0	0	0	0	0	0	0	0	0	0	0	0	0	0	0	0	0	0
S3_Maxwell_CTL	NA	control	neg	NA	s3	NA	NA	531	0	0	0	0	0	0	0	0	0	0	0	0	0	0	0	0	0	0	0	0	0	0	0	0	0	0	0	0	0	0	0	0	0	0	0	0	0	0	0	0	0
S3_NTC	control_library_ntc	control	neg	NA	s3	NA	NA	24	0	0	0	0	0	0	0	0	0	0	0	0	0	0	0	0	0	0	0	0	0	0	0	0	0	0	0	0	0	0	0	0	0	0	0	0	0	0	0	0	0
S3_R0_1_BodyCont	control_body	control	neg	post	s3	R+0/1	6	292	0	0	0	0	0	0	0	0	0	0	0	0	0	0	0	0	0	0	0	0	0	0	0	0	0	0	0	0	0	0	0	0	0	0	0	0	0	0	0	0	0
S3_R180_BodyCont	control_body	control	neg	post	s3	R+180	8	1532	0	0	0	1	0	0	0	0	0	0	0	0	0	0	0	0	6	0	1	0	0	0	0	0	0	0	0	0	0	0	0	0	0	0	0	0	0	0	0	0	0
S3_R30_BodyCont	control_body	control	neg	post	s3	R+30	7	871	0	0	0	0	0	0	0	0	0	0	0	0	0	0	0	0	0	0	0	0	0	0	0	0	0	0	0	0	0	0	0	0	0	0	0	0	0	0	0	0	0
S3_R5_BodyCont	control_body	control	neg	during	s3	R-5	5	588	0	0	0	0	0	0	0	0	0	0	0	0	0	0	0	0	1	0	1	0	0	0	0	0	0	0	0	0	0	0	0	0	0	0	0	0	0	0	0	0	0
S3_Saliva_Cont	NA	control	neg	NA	s3	NA	NA	79	0	0	0	0	0	0	0	0	0	0	0	0	0	0	0	0	0	0	0	0	0	0	0	0	0	0	0	0	0	0	0	0	0	0	0	0	0	0	0	0	0
S3_ZymoCult	NA	control	pos	NA	s3	NA	NA	1887661	0	0	0	0	0	0	0	0	0	14	0	0	0	0	0	0	0	0	0	0	0	0	0	0	0	0	0	0	0	0	0	0	0	0	0	0	0	0	0	0	0
S4_FD63_BodyCont	control_body	control	neg	during	s4	FD63	3	1424	0	0	0	0	0	0	0	0	0	0	0	0	0	0	0	0	1	0	0	0	0	0	0	0	0	0	0	0	0	0	0	0	0	0	0	0	0	0	0	0	0
S4_FD98_BodyCont	control_body	control	neg	during	s4	FD98	4	1154	0	0	0	0	0	0	0	0	0	0	0	0	0	0	0	0	10	0	0	0	0	0	0	0	0	0	0	0	0	0	0	0	0	0	0	0	0	0	0	0	0
S4_L180_BodyCont	control_body	control	neg	pre	s4	L-180	1	2053	0	0	0	0	0	0	0	0	0	0	0	0	0	1	0	0	0	0	0	0	0	0	0	0	0	1	0	0	0	0	0	0	0	0	0	0	0	0	0	0	0
S4_Maxwell_CTL	NA	control	neg	NA	s4	NA	NA	6	0	0	0	0	0	0	0	0	0	0	0	0	0	0	0	0	0	0	0	0	0	0	0	0	0	0	0	0	0	0	0	0	0	0	0	0	0	0	0	0	0
S4_Maxwell_CTL2	NA	control	neg	NA	s4	NA	NA	528	0	0	0	0	0	0	0	0	0	0	0	0	0	0	0	0	3	0	0	0	0	0	0	0	0	0	0	0	0	0	0	0	0	0	0	0	0	0	0	0	0
S4_NTC	control_library_ntc	control	neg	NA	s4	NA	NA	214	0	0	0	0	0	0	0	0	0	0	0	0	0	0	0	0	0	0	0	0	0	0	0	0	0	0	0	0	0	0	0	0	0	0	0	0	0	0	0	0	0
S4_R0_1_BodyCont	control_body	control	neg	post	s4	R+0/1	6	2089	0	1	0	0	0	0	0	0	0	0	0	0	0	0	0	0	3	0	0	0	0	0	0	0	0	0	0	0	0	0	0	0	0	0	0	0	0	0	0	0	0
S4_R10_BodyCont	control_body	control	neg	during	s4	R-10	5	10664	0	0	0	0	0	0	0	0	0	0	0	0	0	0	0	0	0	0	0	0	0	0	0	0	0	0	0	0	0	0	0	0	0	0	0	0	0	0	0	0	0
S4_R180_BodyCont	control_body	control	neg	post	s4	R+180	8	2537	0	0	0	0	0	0	0	0	0	0	0	0	0	0	0	0	1	0	0	0	0	0	0	0	0	0	0	0	0	0	0	0	0	0	0	0	0	0	0	0	0
S4_R30_BodyCont	control_body	control	neg	post	s4	R+30	7	1106	0	0	0	0	0	0	0	0	0	0	0	0	0	0	0	0	0	0	1	0	0	0	0	0	0	0	0	0	0	0	0	0	0	0	0	0	0	0	0	0	0
S4_Saliva_Cont	NA	control	neg	NA	s4	NA	NA	98	0	0	0	0	0	0	0	0	0	0	0	0	0	0	0	0	0	0	1	0	0	0	0	0	0	0	0	0	0	0	0	0	0	0	0	0	0	0	0	0	0
S4_ZymoCult	NA	control	pos	NA	s4	NA	NA	224847	0	0	0	0	0	0	0	0	0	4	0	0	0	0	0	0	0	0	0	0	0	0	0	0	0	0	0	0	0	0	0	0	0	0	0	0	0	0	0	0	0
[truncated: 5,000 more columns]
